# Supplementary material for: Use of Cumulative Poisson Probability Distribution as an Estimator of the Recombination Rate in an Expanding Population: Example of the Macaca fascicularis Major Histocompatibility Complex
Source: G3 (Bethesda). 2012 Jan 1;2(1):123–30. doi: 10.1534/g3.111.001248 (PMC3276188; doi:10.1534/g3.111.001248)
Supplement: Supporting Information [file supp_2.1.123_FileS1.xls]

## Sheet: Feuil1
Mauritian cynomolgus macaque	D6S2972	D6S2970	D6S2854	D6S2704	D6S2847	C4-2-25	D6S2691	MICA	D6S2793	D6S2782	D6S2669	D6S2892	DRACA	D6S2876	D6S2747	D6S2745	D6S2741	D6S2771
#1	121 123	315 353	173 193 197	147	321 323	235	250 266	200 194	246	341 337	130 97	202 208	266 268	211	191 210	303 299	258 272	395 399
#2	123 129	295 303	173 193	145 163	321	235	292 257	200 203	246 276	337 324	143 130	206 208	272 237	217 215	208	303 299	256 266	399 398
#3	121	307 315	173 193 197	163 147	321	237 235	283 250	200	268	343	112	202	268	211	203	311	276	399
#4	121 123	319 295	173 193 197	147 145	321	235	250 296	200	246	341 337	130	202	266	211	191	303	258	395
#5	129	303 307	173 193	163	321	235	257	203 200	276 246	324 341	130	202	237 266	215 211	208 191	299 303	266 258	398 395
#6	123 121	295 315	173 193 197	145 147	321	235	296 250	200	246	337 341	143 130	206 202	272 266	217 211	191	303	256 258	399 395
#7	121 123	303 295	173 193	163 145	321	235 237	300 287	200	246 268	337 343	143 112	206 202	272 268	217 211	203	303 311	256 276	399
#8	123 121	353 307	173 197	147 153	323 321	235	266 287	194 206	246	337 341	97 110	208 205	268 266	211 204	210 206	299	272 268	399 398
#9	129	303	173 193	163	321	235	296 257	200 203	246 276	337	143 97	206 208	272 268	217 211	210	303 299	256 272	399
#10	129 123	303 295	173 193	163 145	321	235	257 296	203 200	276 246	324 337	130	208	237	215	208	299	266	398
#11	129 121	303 307	173 193	163	321	235 237	257 283	194 200	246 268	337 343	97 112	208 202	268	211	210 203	299 311	272 276	399
#12	123 121	353 315	173 193 197	147	323 321	235	266 250	194 200	246	337 343	97 112	202	266 268	211	191 203	303 311	258 276	395 399
#13	123	295 311	173 193	145 161	321 323	235	296 247	200 203	246 278	337	143 110	206 202	272 270	217 211	191	303	256 258	399 395
#14	121 123	315 295	173 193 197	147 145	321	235	250 296	200	246	341 337	130	202	266	211	191	303	258	395
#15	121	307	173 193	163	321	237	287	200	268 246	343 337	112 143	202 206	268 272	211 217	203	311 303	276 256	399
#16	121	315 307	173 193 197	147 163	321	235 237	250 287	200	246 268	341 343	130 112	202	266 268	211	191 203	303 311	258 276	395 399
#17	121 129	307 303	173 193	163	321	237 235	287 257	200 203	268 276	343 324	112 130	202 208	268 237	211 215	203 208	311 299	276 266	399 398
#18	121 123	315 295	173 193 197	147 145	321	235	250 296	200	246	341 337	130 143	202 206	266 272	211 217	191	303	258 256	395 399
#19	129 121	303 307	173 193	163	321	235 237	257 287	203 200	276 268	324 343	130	208	237	215	208	299	266	398
#20	129 121	303 307	173 193	163	321	235 237	257 287	203 200	276 268	324 343	130 112	208 202	237 268	215 211	208 203	299 311	266 276	398 399
#21	129 121	307 315	173 193 197	163 147	321	235	257 250	203 200	276 246	324 341	130	208 202	237 266	215 211	208 191	299 303	266 258	398 395
#22	123	295	173 193	145	321	235	296 292	200	246	337	143	206	272	217	null	303	256	399
#23	123	295 353	173 193 197	145 147	321 323	235	300 266	200 194	246	337	143 97	206 208	272 268	217 211	191	303	256 258	399 395
#24	121 129	307 303	173 193	163	321	237 235	287 257	200 203	268 276	343 324	112 130	202 208	268 237	211 215	203 208	311 299	276 266	399 398
#25	123	295	173 193	145	321	235	296 300	200	246 268	337 343	143	206	272	217	null	303	256	399
#26	123 121	295 315	173 193 197	145	321	235	292 300	200	246	337	143	206	272	217	null	303	256	399
#27	121 123	315 295	173 193 197	147 145	321	235	257 292	203 200	276 246	324 337	130 143	208 206	237 272	215 217	208	299 303	266 256	398 399
#28	123 121	353 311	173 193 197	147	323 321	235	266 250	194 200	246	337 341	97 130	208 202	268 266	211	210 191	299 303	272 258	399 395
#29	123	353 295	173 193 197	147 145	323 321	235	266 292	194 200	246	337	97 143	208 206	268 272	211 217	210	299 303	272 256	399
#30	121	307	173 193	163	321	237	287	200	268	343	112	202	268 237	211 215	203 208	311 299	276 266	399 398
#31	123 129	295 303	173 193	145 163	321	235	296 257	200 203	246 276	337 324	143 130	206 208	272 237	217 215	208	303 299	256 266	399 398
#32	121 129	307	173 193	163	321	237	287 292	200 206	268 246	343 341	112 110	202 205	268 266	211 204	203 206	311 299	276 268	399 398
#33	129 121	303 315	173 193 197	163 147	321	235	257 250	203 200	276 246	324 341	143 130	206 202	272 266	217 211	191	303	256 258	399 395
#34	121	315 307	173 193 197	147 163	321	235 237	250 287	200	246 268	341 343	143 112	206 202	272 268	217 211	203	303 311	256 276	399
#35	123 121	295 315	173 193 197	145 147	321	235	296 250	200	246	337 341	130	208 202	266	204 211	206 191	299 303	268 258	398 395
#36	123 121	295 307	173 193	145 163	321	235 237	292 287	200	246 268	337 343	143 112	206 202	272 268	217 211	203	303 311	256 276	399
#37	123 121	295 307	173 193 213	145 153	321	235	292 283	200 206	246	337 341	143 110	206 205	272 266	217 204	206	303 299	256 268	399 398
#38	129 121	303 315	173 193 197	163 147	321	235	287 250	200	268 246	343 341	130	208 202	237 266	215 211	208 191	299 303	266 258	398 395
#39	129	303 307	173 193	163	321	235	257	203	276	324	130	208	237	215	208	299	266	398
#40	129 121	303 307	173 193	163	321	235 237	257 287	203 200	276 268	324 343	130 112	208 202	237 268	215 211	208 203	299 311	266 276	398 399
#41	123 129	295 303	173 193	145 163	321	235	257	200 203	246 276	337 324	143 130	206 208	272 237	217 215	208	303 299	256 266	399 398
#42	121 129	295 303	173 193	145 163	321	235 237	296 287	200	246 268	337 343	143 112	206 202	272 268	217 211	203	303 311	256 276	399
#43	123	295 353	173 193 197	145 147	321 323	235	296 266	200 194	246	324 337	130 97	208	237 268	215 211	208 203	299 311	266 276	398 399
#44	123 121	295 311	173 193 213	145 153	321	235	296 287	200 206	246	324 341	130 110	208 205	237 266	215 204	208 206	299	266 268	398
#45	123	295 353	173 193 197	145 147	321 323	235	287 261	200 194	268 246	343 337	112 143	202 206	268 272	211 217	203	311 303	276 256	399
#46	123	295 311	173 193	145 161	321 323	235	296 255	200 203	246 278	337	143 110	206 202	272 270	217 211	191	303	256 258	399 395
#47	129 121	303 315	173 193 197	163 147	321	235	257 250	203 200	276 246	324 341	130	208 202	237 266	215 211	208 191	299 303	266 258	398 395
#48	123 129	295 303	173 193	145 163	321	235	296 257	200 203	246 276	337 324	143 130	206 208	272 237	217 215	208	303 299	256 266	399 398
#49	123 129	295 303	173 193	145 163	321	235	296 257	200 203	246 276	337 324	143 130	206 208	272 237	217 215	208	303 299	256 266	399 398
#50	123	295 353	173 193 197	145 147	321 323	235	296 266	200 194	246	337	143 97	206 208	272 268	217 211	210	303 299	256 272	399
#51	123 129	295 303	173 193	145 163	321	235	287 257	200 203	246 276	337 324	143 130	206 208	272 237	217 215	208	303 299	256 266	399 398
#52	123 129	295 303	173 193	145 163	321	235	257	200 203	246 276	337 324	143 130	206 208	272 237	217 215	208	303 299	256 266	399 398
#53	121	307 315	173 193 197 213	153 147	321	235 237	287	206 200	246 268	341 343	110 112	205 202	266 268	204 211	206 203	299 311	268 276	398 399
#54	123	295 353	173 193 197	145 147	321 323	235	296 257	200 203	246 276	337 324	143 130	206 208	272 237	217 215	208	303 299	256 266	399 398
#55	123 129	295 303	173 193	145 163	321	235	296 257	200 203	246 276	337 324	143 130	206 208	272 237	217 215	208	303 299	256 266	399 398
#56	129 123	303 353	173 193 197	163 147	321 323	235	261 266	203 194	276 246	324 337	130 97	208	237 268	215 211	208 210	299	266 272	398 399
#57	121	315	173 193 197	147 163	321	235 237	250 292	200	246 268	341 343	130 112	202	266 268	211	191 203	303 311	258 276	395 399
#58	121 123	315 295	173 193 197	147 163	321	235 237	257 287	200	246 268	341 343	130 112	202	266 268	211	191 203	303 311	258 276	395 399
#59	129 121	303 307	173 193	163	321	235 237	257 292	203 200	276 268	324 343	130 112	208	237 268	215 211	208 210	299	266 272	398 399
#60	121	315	173 193 197	147	321	235	296 250	200	246	337 341	143 130	206 202	272 266	217 211	191	303	256 258	399 395
#61	121 123	315 353	173 197	147	321 323	235	296 266	200 194	246	337	143 97	206 208	272 268	217 211	210	303 299	256 272	399
#62	129 123	303 295	173 193	163 145	321	235	255 292	200	246 268	341 343	130 112	202	266 268	211	191 203	303 311	258 276	395 399
#63	123	295	173 193	145 163	321	235	292 257	200 203	246 276	337 324	143 130	206 208	272 237	217 215	208	303 299	256 266	399 398
#64	123	295	173 193	145	321	235	296 300	200	246	337	143	206	272	217	194	303	256	399
#65	129	303	173 193	163	321	235	257	203	276	324	130	208	237	215	208	299	266	398
#66	121	307 315	173 193 197	163 147	321	237 235	287 250	200	246	337 341	143 130	206 202	272 266	217 211	191	303	256 258	399 395
#67	129	303	173 193	163	321	235	257	203	276 280	324	130	208	237	215	208	299	266	398
#68	123	295 357	173 193 197	145 147	321 323	235	296 266	200	246 268	337 343	143 112	206 202	272 268	217 211	203	303 311	256 276	399
#69	123 129	295 303	173 193	145 163	321	235	296 257	200 203	246 276	337 324	143 130	206 208	272 237	217 215	208	303 299	256 266	399 398
#70	123 129	295 303	173 193	145 163	321	235	296 257	200 203	246 276	337 324	143 130	206 208	272 237	217 215	208	303 299	256 266	399 398
#71	121	315	173 193 197	147	321	235	250 266	200 194	246	341 337	130 97	202 208	266 268	211	191	303	258	395
#72	121 129	315 303	173 193	145 163	321	235	292 257	200 203	246 276	337 324	143 130	206 202	272 268	217 211	203	303 311	256 276	399
#73	129 121	303 315	173 193 197	163 147	321	235	257 250	203 200	276 246	324 341	130	208 202	237 266	215 211	208 191	299 303	266 258	398 395
#74	123 121	295 315	173 193 213	145 153	321	235	296 283	200 206	246	337 341	143 110	206 205	272 266	217 204	206	303 299	256 268	399 398
#75	123 129	295 303	173 193	145 163	321	235	296 257	200 203	246 276	337 324	143 130	206 208	272 237	217 215	208	303 299	256 266	399 398
#76	129 121	303 315	173 193 197	163 147	321	235	257 287	203 206	276 246	324 341	130 110	208 205	237 266	215 204	206	303 299	256 268	399 398
#77	123	357 353	173 197	147	323	235	266	200 194	268 246	343 337	112 97	202 208	268	211	203 210	311 299	276 272	399
#78	123	295	173 193	145	321	235	292 296	200	246	337	143	206	272	217	194	303	256	399
#79	123 121	299 319	173 193 197	145 147	321	235	296 250	200	246	337 341	143 130	206 202	272 266	217 211	191	303	256 258	399 395
#80	129 123	303 353	173 193 197	163 147	321 323	235	287 266	206 194	246	341 337	110 97	205 208	266 268	204 211	206 210	299	268 272	398 399
#81	129 121	303 307	173 193	163	321	235 237	257 287	203 200	276 268	324 343	130 112	208 202	237 268	215 211	208 203	299 311	266 276	398 399
#82	129 121	303 315	173 193 197	163 147	321	235	257 250	203 200	276 246	324 341	130	208 202	237 266	215 211	208 191	299 303	266 258	398 395
#83	123 121	295 307	173 193	145 163	321	235 237	292 296	200	246 268	337 343	143 112	206 202	272 268	217 211	203	303 311	256 276	399
#84	121	315 303	173 193 197 213	147 153	321	235	255 287	200 206	246	341	130 110	208 205	237 266	215 204	208 203	299 311	266 276	398 399
#85	123 121	299 315	173 193 197	145 147	321	235	292 250	200	246	337 341	143 130	206 202	272 266	217 211	191	303	256 258	399 395
#86	129 121	303 307	173 193	145 163	321	235 237	292 287	200	246 268	337 343	143 112	206 202	272 268	217 211	203	303 311	256 276	399
#87	129 123	303 353	173 193 197	163 147	321 323	235	257 266	203 194	276 246	324 337	130 97	208	237 268	215 211	208 210	299	266 272	398 399
#88	121	315 307	173 193 197	147 163	321	235 237	255 287	200	246 268	341 343	130 112	202	266 268	211	191 203	303 311	258 276	395 399
#89	129 121	303 307	173 193	163	321	235 237	257 287	203 200	276 268	324 343	130 112	208 202	237 268	215 211	208 203	299 311	266 276	398 399
#90	121	315 311	173 193 197 213	147 153	321	235	250 296	203 206	276 246	324 341	130 110	208 205	237 266	215 204	208 206	299	266 268	398
#91	129 123	303 295	173 193	163 145	321	235	257 292	203 200	276 268	324 343	130	208	237	215	208	299 303	266 256	398 399
#92	123	295	173 193	145	321	235	296 257	200 203	246 276	337 324	143 130	206 208	272 237	217 215	208	303 299	256 266	399 398
#93	121	303 315	173 193	145 163	321	235 237	292	200	246	337	143	206	272	217	194	303	256	399
#94	129 123	303 295	173 193	163 145	321	235	257 296	203 200	276 246	324 337	130 97	208	237 268	215 211	208 210	299	266 272	398 399
#95	129	303	173 193	163	321	235	257	203	276	324	130	208	237	215	208	299	266	398
#96	121 129	315 303	173 193	145 163	321	235	292 257	200 203	246 276	337 324	143	206	272	217	194	303	256	399
#97	121	307 315	173 193 197	163 147	321	237 235	283 250	200	268	343	112	202	268	211	203	311	276	399
#98	129 121	303 307	173 193	163	321	235 237	257 283	203 200	276 268	324 343	130 112	208 202	237 268	215 211	208 203	299 311	266 276	398 399
#99	121	315 303	173 193 197 213	147 153	321	235	250 287	200 206	246	341	130 110	202 205	266	211 204	191 203	303 311	258 276	395 399
#100	121	315 307	173 193 197	147 163	321	235 237	250 287	200	246 268	341 343	130 112	202	266 268	211	191 203	303 311	258 276	395 399
#101	129 121	303 307	173 193	163	321	235 237	253 287	203 200	276 268	324 343	130 112	208 202	237 268	215 211	208 203	299 311	266 276	398 399
#102	129	303	173 193	163	321	235	257	203 200	276 268	324 343	130 112	208 202	237 268	215 211	203	303 311	256 276	399
#103	123	295 353	173 193 197	145 147	321 323	235	292 266	200 194	246	337	143 110	206 205	272 266	217 204	206	303 299	256 268	399 398
#104	123 121	353 315	173 193 197	147	323 321	235	266 250	194 200	246	337 341	97 130	208 202	268 266	211	210 191	299 303	272 258	399 395
#105	123 121	295 315	173 193	145	321	235	292 296	200	246	337	143 130	206 208	272 237	217 215	208	303 299	256 266	399 398
#106	129 121	303 307	173 193	163	321	235 237	257	203	276	324	130 112	202	268	211	203	311	276	399
#107	129 123	303 353	173 193 197	163 147	321 323	235	257 266	203 194	276 246	324 337	130 97	208	237 268	215 211	208 210	299	266 272	398 399
#108	121	311 307	181 213	153	321	235	287 296	206	246	341	110	205	266	204	206	299	268	398
#109	129 123	303 295	173 193	163 145	321	235	257 296	203 200	276 246	324 337	130 112	208 202	237 268	215 211	208 203	299 311	266 276	398 399
#110	123 121	295 307	173 193	145 163	321	235 237	283 287	200	246 268	341 343	130 112	202	266 268	211	191 203	303 311	258 276	395 399
#111	123 129	295 303	173 193	145 163	321	235	292 261	200 203	246 276	337 324	143 130	206 208	272 237	217 215	208	303 299	256 266	399 398
#112	123 129	295 303	173 193	145 163	321	235	257	200 203	246 276	337 324	143 130	206 208	272 237	217 215	208	303 299	256 266	399 398
#113	123 129	295 303	173 193	145 163	321	235	292 257	200 203	246 276	337 324	143	206	272	217	194	303	256	399
#114	129 121	303 307	173 193	163	321	235 237	257 287	203 200	276 268	324 343	130	208	237	215	208	299	266	398
#115	129 121	303 307	173 193	163	321	235 237	257 287	203 200	276 268	324 343	130 112	208 202	237 268	215 211	208 203	299 311	266 276	398 399
#116	121	307 315	173 193 197	163 147	321	237 235	287 250	200	268 246	343 341	112 130	202	268 266	211	203 191	311 303	276 258	399 395
#117	123 121	295 307	173 193	145 163	321	235 237	300 287	200	246 268	337 343	143 112	206 202	272 268	217 211	203	303 311	256 276	399
#118	123 121	353 315	173 197	147	323 321	235	266 250	194 200	246	337 341	97 130	208 202	268 266	211	210 191	299 303	272 258	399 395
#119	123 129	295 303	173 193	145 163	321	235	257	200 203	246 276	337 324	143 130	206 208	272 237	217 215	203	303 311	256 276	399
#120	129 121	303 307	173 193	163	321	235 237	257 287	203 200	276 268	324 343	130 112	208 202	237 268	215 211	208 203	299 311	266 276	398 399
#121	129 121	303 307	173 193 213	163 153	321	235	257 287	203 206	276 246	324 341	130 110	208 205	237 266	215 204	208 206	299	266 268	398
#122	123 121	295 315	173 193 197	145 147	321	235	292 250	200	246	337 341	130	202	266	211	191	303	258	395
#123	121	303	173 193	163	321	237	287	200	268	343	112	202	268	211	203	311	276	399
#124	129 121	303 307	173 193	163	321	235 237	257 292	203 200	276 268	324	130	208	237	215	208	299	266	398
#125	121 123	311 295	173 193 213	153 145	321	235	287 296	206 200	246	341	110 130	205 202	266 237	204 215	206 208	299	268 266	398
#126	123 129	295 303	173 193	163	321	235	257	203	276	324	130	208	237	215	208	299	266	398
#127	129 123	303 311	173 193	163 161	321 323	235	292 250	203	276 278	324 337	130 110	208 202	237 270	215 211	203 191	311 303	276 258	399 395
#128	129 123	303 353	173 193 197	163 147	321 323	235	257 266	203 194	276 246	324 337	130 97	208	237 268	215 211	208 210	299	266 272	398 399
#129	121 123	315 353	173 197	147	321 323	235	250 266	200 194	246	341 337	130 97	202 208	266 268	211	191 210	303 299	258 272	395 399
#130	129 121	303 311	173 193	163	321	235 237	257 287	203 200	276 268	324 343	130 112	208 202	237 270	215 211	208 191	299 303	266 258	398 395
#131	129 121	307 315	173 193 197	163 147	321	235	257 250	203 200	276 246	324 341	130	208	237	215	208	299	266	398
#132	123 129	295 303	173 193	145 163	321	235	296 257	200 203	246 276	337 324	143 130	206 208	272 237	217 215	208	303 299	256 266	399 398
#133	121	307 315	173 193 197	163 147	321	237 235	287 250	200	268 246	343 341	112 130	202	268 266	211	203 191	311 303	276 258	399 395
#134	129 123	303 311	173 193	163 161	321 323	235	257 247	206 203	246 278	341 337	110	205 202	266 270	204 211	206 191	299 303	266 258	398 395
#135	123 121	295 307	173 193	145 163	321	235 237	296 287	200	246 268	337 343	143 112	206 202	272 268	217 211	203	303 311	256 276	399
#136	129	303	173 193	163	321	235	257	203	276	324	130	208	237	215	208	299	266	398
#137	123	295 353	173 193 197	145 147	321 323	235	292 266	200 194	246	337	143 110	206 205	272 266	217 204	206	303 299	256 268	399 398
#138	129 121	303 311	173 193	163	321	235 237	300 287	200	246 268	337 343	143 112	206 202	272 268	217 211	203	303 311	256 276	399
#139	129 121	307 319	173 193 197	163 147	321	235	257 250	203 200	276 246	324 341	130	208 202	237 266	215 211	208 191	299 303	266 258	398 395
#140	121	307 311	213	153	321	235	287 283	206	246	341	112 130	202	268 266	211	203 191	311 303	276 258	399 395
#141	121	311 315	173 193 197 213	153 147	321	235	287 250	206 200	246	341	110 130	205 202	266	204 211	206 191	299 303	268 258	398 395
#142	121	315	173 193 197	147	321	235	250 266	200 194	246	341 337	130 97	202 208	266 268	211	191	303	258	395
#143	129 121	303 311	173 193 213	163 153	321	235	257 287	203 206	276 246	324 341	130 110	208 205	237 266	215 204	208 206	299	266 268	398
#144	123 121	357 311	173 197 213	147 153	323 321	235	266 287	194 206	246	337 341	97 110	208 205	268 266	211 204	210 206	299	272 268	399 398
#145	123 129	295 303	173 193	145 163	321	235	296 257	200 203	246 276	337 324	143 130	206 208	272 237	217 215	208	303 299	256 266	399 398
#146	121 129	307 303	173 193	163	321	237 235	287 257	200 203	246 276	341 324	130	202 208	266 237	211 215	191 208	303 299	258 266	395 398
#147	121	307	173 193	163	321	235 237	257 292	203 200	276 268	324 343	130 112	208 202	237 268	215 211	208 203	299 311	266 276	398 399
#148	123	295 353	173 193 197	163 147	321 323	235	257 266	203 194	276 246	324 337	130 97	208	237 268	215 211	208 210	299	266 272	398 399
#149	121	307 311	173 193	163	321	237	287	200	268	343	112	202	268	211	203	311	276	399
#150	121 129	307 303	173 193	163	321	237 235	287 257	200 203	268 276	343 337	112 97	202 208	268	211	203 210	311 299	276 272	399
#151	123	299 311	173 193	145 161	321 323	235	292 247	200 203	246 278	337	143 110	206 202	272 270	217 211	191	303	256 258	399 395
#152	123 121	295 315	173 193 197	145 147	321	235	296 250	200	246	337 341	143 130	206 202	272 266	217 211	191	303	256 258	399 395
#153	129 121	303 307	173 193	163	321	235 237	257 287	203 200	276 268	324 343	130 112	208 202	237 268	215 211	208 203	299 311	266 276	398 399
#154	121 123	307 295	173 193	163	321	237	287 292	200	268	343	112	202	268	211	203	311	276	399
#155	121	307 315	173 193 197	163 147	321	235	257 250	203 200	276 246	324 341	143 130	206 202	272 266	217 211	191	303	256 258	399 395
#156	123	295	173 193	145	321	235	296	200	246	337	143	206	272	217	194	303	256	399
#157	121	307 315	173 193 197 213	153 147	321	235	287 250	206 200	246	341	110 112	205 202	266 268	204 211	206 203	299 311	268 276	398 399
#158	123	295	173 193	145 163	321	235 237	296 287	200	246 268	337 343	143 112	206 202	272 268	217 211	203	303 311	256 276	399
#159	123	295	173 193	145	321	235	296	200	246	337	143	206	272	217	208	303 299	256 266	399 398
#160	123 129	295 307	173 193	145 163	321	235	296 257	200 203	246 276	337 324	143 130	206 208	272 237	217 215	208	303 299	256 266	399 398
#161	121	315	173 193 197	147	321	235	250	200	246	341	110	202	270	211	191	303	258	395
#162	123 129	295 303	173 193	145 163	321	235	292 257	200 203	246 276	337 324	143 130	206 202	272 266	217 211	191	303	256 258	399 395
#163	123 121	295 307	173 193	145 163	321	235 237	292 287	200	246 268	337 343	143 112	206 202	272 268	217 211	203	303 311	256 276	399
#164	129 123	303 353	173 193 197	163 147	321 323	235	257 266	203 194	276 246	324 337	130 97	208	237 268	215 211	208 210	299	266 272	398 399
#165	123 121	295 307	173 193	145	321	235	296 300	200	246	337	143	206	272	217	194	303	256	399
#166	123 121	295 315	173 193 197	145 147	321	235	296 250	200	246	337 341	143 112	206 202	272 268	217 211	203	303 311	256 276	399
#167	121	315	173 193 197	147	321	235	250	200	246	341	112	202	268	211	203	311	276	399
#168	129 123	303 353	173 193 197	163 147	321 323	235	257 266	203	276	324	130	208	237	215	208 191	299 303	266 258	398 395
#169	123	295 353	173 193 197	163 147	321 323	237 235	292 266	200 194	268 246	343 337	112 97	202 208	268	211	203 210	311 299	276 272	399
#170	123 129	295 303	173 193	145 163	321	235	296 257	200 203	246 276	337 324	143 130	206 208	272 237	217 215	208	303 299	256 266	399 398
#171	123 121	295 311	173 193 213	145 153	321	235	287	206	246	341	110	205	266	204	206	299	268	398
#172	123 121	295 315	173 193 197	163 147	321	235	257 250	203 200	276 246	324 341	130	208 202	237 266	215 211	208 191	299 303	266 258	398 395
#173	121 123	311 353	173 197 213	153 147	321 323	235	287 266	206 194	246	341 337	110 97	205 208	266 268	204 211	206 210	299	268 272	398 399
#174	123 121	295 307	173 193	145 163	321	235 237	296 287	200	246 268	337 343	143 112	206 202	272 268	217 211	203	303 311	256 276	399
#175	123 129	295 307	173 193	145 163	321	235	296 257	200	246	337 341	143 130	206 202	272 266	217 211	191	303	256 258	399 395
#176	129 121	303 315	173 193 197	163 147	321	235	257 255	203 200	276 246	324 341	130	208 202	237 266	215 211	208	299	266	398
#177	129	303	173 193	163	321	235	257 250	200	246	337 341	130	208 202	237 266	215 211	208 191	299 303	266 258	398 395
#178	121	307 315	173 193 197	163 147	321	237 235	287 250	200	268 246	343 341	112 130	202	268 266	211	203 191	311	276 258	399 395
#179	123	353 311	173 193 197	147 163	323 321	235	266 250	194 200	246	337 341	130	208 202	237 266	215 211	208 191	299 303	266 258	398 395
#180	129 121	303 307	173 193	163	321	235 237	257 292	203 200	276 268	324 343	130 112	208 202	237 268	215 217	208	299 303	266 256	398 399
#181	121 123	307 295	173 193	163 145	321	237 235	287 296	200	268	343	112	202	268	211	203	311	276	399
#182	121	311 307	173 193 213	153 163	321	235 237	283 287	206 200	246 268	341 343	110 112	205 202	266 268	204 211	206 203	299 311	268 276	398 399
#183	121 123	315 353	173 193 197	163 147	321 323	235	257 266	203 194	276 246	324 337	130 97	208	237 268	215 211	208 191	299 303	266 258	398 395
#184	123 121	311 307	173 193	161 163	323 321	235 237	250 287	203 200	278 268	337 343	130 112	208 202	237 268	215 211	208 203	299 311	266 276	398 399
#185	123 121	295 307	173 193	145 163	321	235 237	296 287	200	246 268	337 343	143 112	206 202	272 268	217 211	203	303 311	256 276	399
#186	129 121	303 311	173 193	163	321	235 237	257 287	203 200	276 268	324 343	130 112	208 202	237 268	215 211	208 203	299 311	266 276	398 399
#187	123 121	295 315	173 193 197	145 147	321	235	292 250	200	246	337 341	143 130	206 202	272 266	217 211	191	303	256 258	399 395
#188	123	295 311	173 193	145 161	321 323	235	296 247	200 203	246 278	337	143 110	206 202	272 270	217 211	191	303	256 258	399 395
#189	123 129	295 303	173 193	145 163	321	235	257	200 203	246 276	337 324	143 130	206 208	272 237	217 215	208	303 299	256 266	399 398
#190	123	295	173 193	145	321	235	292	200	246	337	143	206	272	217	194	303	256	399
#191	121 123	315 353	173 193 197	147	321 323	235	257 266	200 194	246	341 337	130 97	202 208	266 268	211	191 210	303 299	258 272	395 399
#192	129 121	303 311	173 193 213	163 153	321	235	257 287	203 206	276 246	324 341	130 110	208 205	237 266	215 204	208 206	299	266 268	398
#193	129 123	303 295	173 193	163	321	235 237	257 287	203 200	278 268	324 343	130 112	208 202	237 268	215 211	208 203	299 311	266 276	398 399
#194	123 121	295 315	173 193 197	145 147	321	235	296 250	200	246	337 341	143 130	206 202	272 266	217 211	191	303	256 258	399 395
#195	123	295	173 193	145	321	235	296 292	200	246	337 341	143 130	206 202	272 266	217 211	191	303	256 258	399 395
#196	123 129	295 303	173 193	145 163	321	235 237	296 287	200	246 268	337 343	143 112	206 202	272 268	217 211	203	303 311	256 276	399
#197	129 121	303 315	173 193 197	163 147	321	235	257 250	203 200	276 246	324 341	130 110	208 205	237 266	215 204	208 206	299	266 268	398
#198	123 121	295 315	173 193 197	145 147	321	235	287 250	200	268 246	343 341	112 130	202	268	211	203	311	276	399
#199	129 123	303 295	173 193	163 145	321	235	257 296	203 200	276 246	324 337	130 143	208 206	237 272	215 217	208	299 303	266 256	398 399
#200	129 123	303 311	173 193	163 161	321 323	235	257 250	203	276 278	324 337	130 110	208 202	237 270	215 211	208 191	299 303	266 258	398 395
#201	121	307	173 193	163	321	237	287	200	268 246	343 337	112 143	202 206	268 272	211 217	203	311 303	276 256	399
#202	121	307 315	173 193 197	163 147	321	237 235	287 250	200	268 246	343 341	112 130	202	268 266	211	203 191	311 303	276 258	399 395
#203	121 129	307 311	173 193	163	321	237	287	200	268	343	112	202	268	211	203	311	276	399
#204	129 123	303 295	173 193	163 145	321	235	257	203 200	278 246	324 337	130	208	237	215	208	299 303	266 256	398 399
#205	129 121	303 307	173 193	163	321	235 237	257 287	203 200	276 268	324 343	130 112	208 202	237 268	215 211	208 203	299 311	266 276	398 399
#206	129	303	173 193	163	321	235	257	203	276	324	130	208 202	237 266	215 211	208 191	299 303	266 258	398 395
#207	123 121	295 315	173 193 197	145 147	321	235	296 250	200	246	337 341	143 130	206 202	272 266	217 211	191	303	256 258	399 395
#208	129 121	303 315	173 193 197	163 147	321	235	257 250	203 200	276 246	324 341	130	208 202	237 266	215 211	208 191	299 303	266 258	398 395
#209	121	311 307	173 193 213	153 163	321	235 237	287	206 200	246 268	341 343	110 112	205 202	266 268	204 211	206 203	299 311	268 276	398 399
#210	123	353 295	173 193 197	147 145	323 321	235	266 296	194 200	246	337	97 143	208 206	268 272	211 217	210	299 303	272 256	399
#211	123	353 295	173 193 197	147 145	323 321	235	266 296	194 200	246	337	97 143	208 206	268 272	211 217	210	299 303	272 256	399
#212	121	307	173 193	163	321	237	287	200	268	343	112	202	268	211	203	311	276	399
#213	121 129	315 303	173 193 197	147 163	321	235	250 257	200 203	246 276	341 324	130	202 208	266 237	211 215	191 208	303 299	258 266	395 398
#214	123 121	295 303	173 193	145 163	321	235 237	296 292	200	246 268	337 343	143 112	206 202	272 268	217 211	203	303 311	256 276	399
#215	129 123	303 295	173 193	163	321	235	257	203	276	324	130	208	237	215	208	299	266	398
#216	121	315 311	173 193 197	147 163	321	235 237	250 287	200	246	341	130	202	266	211	191	303	258	395
#217	123 121	311 307	173 193	161 163	323 321	235	250 283	203 200	278 246	337	110 143	202 206	270 272	211 217	191	303	258 256	395 399
#218	123 129	295 303	173 193	145 163	321	235	296 257	200 203	246 276	337 324	143 130	206 208	272 237	217 215	208	303 299	256 266	399 398
#219	123 129	295 303	173 193	145 163	321	235	292 257	203	276	324	112 130	202 208	268 237	211 215	203 208	311 299	276 266	399 398
#220	121	307 315	173 193 197	163 147	321	237 235	292 250	200	268 246	343 341	112 130	202	268 266	211	203 191	311 303	276 258	399 395
#221	121 123	311 295	173 193	163 145	321	237 235	287 296	200	268 246	343 337	112 143	202 206	268 272	211 217	203	311 303	276 256	399
#222	121	307 315	173 193 197	163 147	321	237 235	287 250	200	268 246	343 341	112 130	202	268 266	211	203 191	311 303	276 258	399 395
#223	121 129	307 303	173 193	163	321	237 235	287	200 206	268 246	343 341	112 110	202 205	268 266	211 204	203 206	311 299	276 268	399 398
#224	121 129	315 303	173 193 197	147 163	321	235	250 257	200	246 268	341 343	130 112	202	266 268	211	191 203	303 311	258 276	395 399
#225	121 123	307 295	173 193	163 145	321	237 235	287 292	200	268 246	343 337	112 143	202 206	268 272	211 217	203	311 303	276 256	399
#226	121 129	307 303	173 193	163	321	237 235	292 257	200 203	268 276	343 324	112 130	202 208	237	211 215	203 208	311 299	276 266	399 398
#227	121	307	173 193	163	321	237	287	200	268	343	112	202	268	211	203	311	276	399
#228	121	315 311	173 193 197 213	147 153	321	235	250 296	200 206	246	341	130 110	202 205	266	211 204	191 206	303 299	258 268	395 398
#229	121	315 307	173 193 197	147 163	321	235 237	250 287	200	246 268	341 343	130 112	202	266 268	211	191 203	303 311	258 276	395 399
#230	123 121	353 303	173 193 197	147 163	323 321	235 237	266 287	194 200	246 268	337 343	97 130	208	268 237	211 215	210 208	299	272 266	399 398
#231	121	315 307	173 193 197	147 163	321	235 237	250 287	200	246 268	341 343	130 112	202	266 268	211	191 203	303 311	258 276	395 399
#232	123 121	295 307	173 193	145 163	321	235 237	296 287	200	246 268	337 343	143 112	206 202	272 268	217 211	203	303 311	256 276	399
#233	121 129	315 303	173 193 197	147 163	321	235	250 257	200 203	246 276	341 324	130	202 208	237	215	208	299	266	398
#234	121 123	307 295	173 193	163 145	321	237 235	287 296	200	268 246	343 337	112 143	202 206	268 272	211 217	203	311 303	278 256	399
#235	121	307	173 193	163	321	237	287	200	268	343	112	202	268	211	203	311	278 278	399
#236	121 123	307 295	173 193	163 145	321	237 235	287 296	200	268 246	343 337	112 143	202 206	268 272	211 217	203	311 303	276 256	399
#237	123 121	353 307	173 193 197	147 163	323 321	235 237	266 287	194 200	246 268	337 343	97 112	208 202	268	211	210 203	299 311	272 276	399
#238	123	295	173 193	145	321	235	287 296	200	268 246	343 337	112 130	202	268 266	211	203 191	311 303	276 258	399 395
#239	123	295	173 193	145	321	235	296	200	246	337	143	206	272	217	194	303	256	399
#240	123 121	295 315	173 193 197	145 147	321	235	296 250	200 194	246	337	143 97	206 208	272 268	217 211	210	303 299	256 272	399
#241	121 123	303 353	173 193 197	163 147	321 323	237 235	287 266	200 194	268 246	343 337	112 97	202 208	268	211	203 210	311 299	276 272	399
#242	123 121	295 307	173 193	145 163	321	235 237	296 287	200	246 268	337 343	143 112	206 202	272 268	217 211	203	303 311	256 276	399
#243	123	295	173 193	145	321	235	287 292	200	246	337	143	206	272	217	194	303	256	399
#244	123 121	295 315	173 193 197	145 147	321	235	300 250	200	268 246	343 341	112 130	202	268 266	211	203 191	311 303	276 258	399 395
#245	121	315 307	173 193 197	147 163	321	235 237	250 287	200 203	246 276	341 324	130	202 208	266 237	211 215	191 208	303 299	258 266	395 398
#246	121	307	173 193	163	321	237	287 292	200	268	343	112	202	268	211	203	311	276	399
#247	121 123	315 295	173 193 197	147 145	321	235	250 296	200	246	341 337	130 143	202 206	266 272	211 217	191	303	258 256	395 399
#248	123 129	295 303	173 193	145 163	321	235	296 257	200 203	246 276	337 324	143 130	206 208	272 237	217 215	208	303 299	256 266	399 398
#249	123 129	295 303	173 193	145 163	321	235	296 257	200 203	246 276	337 324	143 130	206 208	272 237	217 215	208	303 299	256 266	399 398
#250	121 123	315 353	173 197	147	321 323	235	250 266	200	246 268	341 343	130 112	202	266 268	211	191 203	303 311	258 276	395 399
#251	121 129	307 303	173 193	163	321	237 235	283 257	200	268 246	343 337	112 130	202	268 266	211	203 191	311 303	276 258	399 395
#252	121	303 307	173 193	163	321	235 237	253 283	203 200	276 268	324 343	130 112	208 202	237 268	215 211	208 203	299 311	266 276	398 399
#253	123 121	295 307	173 193	145 163	321	235 237	296 287	200	246 268	337 343	143 112	206 202	272 268	217 211	203	303 311	256 272	399
#254	121	315 311	173 193 197 213	147 153	321	235	250 287	200 206	246	341	130 110	202 205	266	211 204	191 206	303 299	258 268	395 398
#255	121 123	315 353	173 197	147	321 323	235	250 266	200 194	246	341 337	143 97	206 208	272 268	217 211	210	303 299	256 272	399
#256	123 129	353 303	173 193 197	147 163	323 321	235	266 257	194 203	246 276	337 324	97 130	208	268 237	211 215	210 208	299	272 266	399 398
#257	123 121	353 311	173 197 213	147 153	323 321	235	261 287	194 206	246	337 341	130 110	208 205	237 266	215 204	208 206	299	266 268	398
#258	123 121	295 307	173 193	145 163	321	235	292 257	200 203	246 278	337 324	143 130	206 208	272 237	217 215	208	303 299	256 266	399 398
#259	129 121	303 311	173 193 213	163 153	321	235	257 287	203 206	276 246	324 341	130 112	208 202	237 268	215 211	208 203	299 311	266 276	398 399
#260	123	353 295	173 193 197	147 163	323 321	235	266 287	194 206	246	337 341	97 110	208 205	268 266	211 204	210 206	299	272 268	399 398
#261	121	307 303	173 193	163	321	237	287	200 203	268 276	343 324	112 130	202 208	268 237	211 215	203 208	311 299	276 266	399 398
#262	123 121	353 303	173 193 197	147 163	323 321	235 237	261 287	194 200	246 268	337 343	97 112	208 202	268	211	210 203	299 311	272 276	399
#263	121 129	315 303	173 193 197	147 145	321	235	250 296	200	246	341 337	130 143	202 206	266 272	211 217	191	303	258 256	395 399
#264	121	311 307	173 193 213	153 163	321	235 237	287	206 200	246 268	341 343	130 112	202	266 268	211	191 203	303 311	258 276	395 399
#265	123 129	295 303	173 193	145 163	321	235	296 257	200 203	246 276	337 324	97 130	208	268 237	211 215	210 208	299	272 265	399 398
#266	129 121	303 319	173 193 197	163 147	321	235	257 250	200	246	337 341	143 130	206 202	272 266	217 211	191	303	256 258	399 395
#267	129 121	303	173 193	163 145	321	235 237	257 287	203 200	276 268	324 343	130 112	208 202	237 268	215 211	208 203	299 311	266 276	398 399
#268	121 123	315 353	173 197	147	321 323	235	287 266	206 194	246	341 337	110 97	205 208	266 268	204 211	206 203	299 311	268 276	398 399
#269	121	311 315	173 193 197	147	321	235	247 250	200	246	341	110 130	205 202	266	204 211	206 191	299 303	268 258	398 395
#270	121 123	307 295	173 193	163 145	321	237 235	287 296	200	268 246	343 337	112 143	202 206	268 272	211 217	203	311 303	276 256	399
#271	123 129	295 303	173 193	145 163	321	235	296 257	200 203	246 276	337 324	143 130	206 208	272 237	217 215	208	303 299	256 266	399 398
#272	123 121	353 311	173 197 213	147 153	323 321	235	266 287	194 206	246	337 341	97 110	208 205	268 266	211 204	210 206	299	272 268	399 398
#273	123 121	295 311	173 193 213	145 153	321	235	296 283	200 206	246	337 341	143 110	206 205	272 266	217 204	206	303 299	256 268	399 398
#274	123	295	173 193	145	321	235	296	200	246	337	143	206	272	217	null	303	256	399
#275	123 121	295 315	173 193 197	145 147	321	235	296 292	200 206	246	337 341	143 110	206 205	272 266	217 204	206	303 299	256 268	399 398
#276	123 129	295 303	173 193	145 163	321	235	296 257	200	246 268	337 343	143 112	206 202	272 268	217 211	203	303 311	256 276	399
#277	123 121	295 307	173 193	145 163	321	235 237	283 287	200	246 268	337 343	143 112	206 202	272 268	217 211	203	303 311	256 276	399
#278	121 129	315 303	173 193 197	147 163	321	235	250 257	200 203	246 276	341 324	130	202 208	266 237	211 215	191 208	303 299	258 266	395 398
#279	123 129	311 303	173 193	161 163	323 321	235	250 257	203	278 276	337 324	110 130	202	270 266	211	191	303	258	395
#280	121	315	173 193 197	147	321	235	250	200 203	246 276	341 324	130	202 208	266 237	211 215	191 208	303 299	258 266	395 398
#281	121	315 307	173 193 197	147 163	321	235 237	242 287	200	246 268	341 343	130 112	202	266 268	211	191 203	303 311	258 276	395 399
#282	123 129	295 303	173 193	145 163	321	235	296 257	200 203	246 276	337 324	143 130	206 208	272 237	217 215	208	303 299	256 266	399 398
#283	129 121	303 311	173 193 213	163 153	321	235	257 287	200 206	268 246	343 341	112	202	268	211	203	311	272 276	399
#284	129 123	315 295	173 193 197	147 163	321	235 237	250 287	200	246 268	341 343	130 112	202	266 268	211	191 203	303 311	258 276	395 399
#285	129	303	173 193	163	321	235	257	203	276	324	130	208	237	215	208	299	266	398
#286	121 123	307 311	173 193	163 161	321 323	237 235	287 247	200 203	268 278	343 337	130 110	208 202	237 270	215 211	208 191	299 303	266 258	398 395
#287	123 129	295 303	173 193	145 163	321	235	296 257	200 203	246 276	337 324	143 130	206 208	272 237	217 215	208	303 299	256 266	399 398
#288	123 129	295 303	173 193	145 163	321	235	292 257	200 203	246 276	337 324	143 130	206 208	272 237	217 215	208	303 299	256 266	399 398
#289	129 123	303 353	173 193 197	163 147	321 323	235	257 266	203 194	276 246	324 337	130 97	208	237 268	215 211	208 191	299 303	266 258	398 395
#290	123 129	353 303	173 193 197	147 163	323 321	235	266 250	194 200	246	337 341	97 130	208 202	268 266	211	210 191	299 303	272 258	399 395
#291	123 121	295 315	173 193 197	145 147	321	235	296 250	200	246	337 341	143 130	206 208	272 237	217 215	208	303 299	256 266	399 398
#292	123 121	295 303	173 193	145 163	321	235 237	296 287	200	246 268	337 343	143 112	206 202	272 268	217 211	203	303 311	256 276	399
#293	123 121	295 315	173 193 197	145 147	321	235	296 250	200	246	337 341	143 130	206 202	272 266	217 211	191	303	256 258	399 395
#294	129 123	303 353	173 193 197	163 147	321 323	235	257 266	203 194	276 246	324 337	130 97	208	237 268	215 211	208 210	299	266 272	398 399
#295	121	311 315	173 193 197 213	153 147	321	235	287 250	206 200	246	341	110 130	205 202	266	204 211	206 191	299 303	268 258	398 395
#296	121	307	173 193	163	321	237	287	200	246	337	143	206	272	217	null	303	256	399
#297	129 121	303 315	173 193 197	163 147	321	235	257 250	203 200	276 246	324 341	130	208 202	237 266	215 211	208 191	299 303	266 258	398 395
#298	123 121	295 315	173 193 197	145 147	321	235	296 250	200	268 246	343 341	143 130	206 202	272 266	217 211	191	303	256 258	399 395
#299	121	307 315	173 193 197	163 147	321	237 235	287 250	200	268 246	343 341	112 130	202	268 266	211	203 191	311 303	276 258	399 395
#300	121 129	307	173 193	163	321	237 235	287 257	200 203	268 276	343 324	112 130	202 208	268 237	211 215	203 208	311 299	276 266	399 398
#301	129	303	173 193	163	321	235	257 250	203 200	276 246	324 341	130	208 202	237 266	215 211	208 191	299 303	266 258	398 395
#302	129 121	303 315	173 193 197	163 147	321	235	257	203 200	276 246	324 341	130	208 202	237 266	215 211	208 191	299 303	266 258	398 395
#303	123 121	295 307	173 193	145 163	321	235 237	300 287	200	246 268	337 343	143 112	206 202	272 268	217 211	203	303 311	256 276	399
#304	123 121	295 307	173 193	145 163	321	235 237	296 287	200	246 268	337 343	143 112	206 202	272 268	217 211	203	303 311	256 276	399
#305	123	295 353	173 193	145 163	321	235	296 257	200 203	246 276	337 324	143	206	272	217	194	303	256	399
#306	129 121	303 315	173 193 197	163 147	321	235	257 250	203 200	278 246	324 341	130	208 202	237 266	215 211	208 191	299 303	266 258	398 395
#307	121	315 303	173 193 197	147 163	321	235 237	250 287	200	246 268	341 343	130 112	202	266 268	211	191 203	303 311	258 276	395 399
#308	123 129	295 303	173 193	145 163	321	235	296 257	200 203	246 276	337 324	143 130	206 208	272 237	217 215	208	303 299	256 266	399 398
#309	121	311 307	173 193 213	153 163	321	235 237	287	200	246	341 337	130 143	202 206	266 272	211 217	191	303	258 256	395 399
#310	121	315 307	173 193 197	147 163	321	235 237	250 287	200	246 268	341 343	130 112	202	266 268	211	191 203	303 311	258 276	395 399
#311	123 121	353 315	173 197	147	323 321	235	266 250	194 200	246	337 341	97 130	208 202	268 266	211	210 191	299 303	272 258	399 395
#312	123 121	295 307	173 193	145 163	321	235 237	296 287	200	268	343	112	202	268	211	203	303 311	256 276	399
#313	123	295	173 193	145	321	235	250 296	200	246	337	143 130	206 208	272 237	217 215	208	303 299	256 266	399 398
#314	129 121	303	173 193	163	321	235 237	257 287	203 200	276 268	324 343	130 112	208 202	237 268	215 211	208 203	299 311	266 276	398 399
#315	123 129	295 303	173 193	145 163	321	235	296 257	200 203	246 276	337 324	143 130	206 208	272 237	217 215	208	303 299	256 266	399 398
#316	123 121	295 311	173 193	145 163	321	235 237	296 287	200	246 268	337 343	143 112	206 202	272 268	217 211	203	303 311	256 276	399
#317	123	295	173 193	145	321	235	292 296	200	246	337	143	206	272	217	null	303	256	399
#318	121 129	311 303	173 193 213	153 163	321	235	283 257	206 203	246 276	341 324	110 130	205 208	266 237	204 215	206 208	299	268 266	398
#319	123 121	295 311	173 193 213	145 153	321	235	292 287	200 203	246 276	337 324	130	208	237	215	208	299	266	398
#320	129	303	173 193	163	321	235	257	203	276	324 341	130	208 202	237 266	215 211	208 191	299 303	266 258	398 395
#321	121 123	315 353	173 193 197	147	321 323	235	250	200	246 268	341 343	130 112	202	266 268	211	191 203	303 311	258 276	395 399
#322	121	307	173 193	163 165	321	237	287	200	268 246	324 341	130	208 202	237 266	215 211	208 191	299 303	266 258	398 395
#323	121	307 311	173 193 213	163 153	321	237 235	287	200 206	268 246	343 341	112 110	202 205	268 266	211 204	203 206	311 299	276 268	399 398
#324	123 129	295 307	173 193	145 163	321	235 237	292 287	200	246 268	337 343	143 112	206 202	272 268	217 211	203	303 311	256 272	399
#325	123 121	295 307	173 193	145 163	321	235 237	292 287	200	246 268	337 343	143 112	206 202	272 268	217 211	203	303 311	256 276	399
#326	129 123	303 295	173 193	163 145	321	235	257 292	203 200	276 246	324 337	130 143	208 206	237 272	215 217	208	299 303	266 256	398 399
#327	123 121	295 307	173 193	145 163	321	235 237	300 287	200	246 268	337 343	143 112	206 202	272 268	217 211	203	303 311	256 276	399
#328	129 121	303 307	173 193	163	321	235 237	257 287	203 200	276 268	324 343	130 112	208 202	237 268	215 211	208 203	299 311	266 276	398 399
#329	129 121	303 307	173 193	163	321	235 237	257 287	203 200	276 268	324 343	130 112	208 202	237 268	215 211	208 203	299 311	266 276	398 399
#330	123 121	295 303	173 193	145 163	321	235 237	296 287	200	246 268	337 343	130 112	208 202	237 268	215 211	208 203	299 311	266 276	398 399
#331	129 121	303 315	173 193 197	163 147	321	235	257 250	203 200	276 246	324 341	130	208 202	237 266	215 211	208 191	299 303	266 258	398 395
#332	129 121	303 315	173 193 197	163 147	321	235	257 250	203 200	276 246	324 341	130	208 202	237 266	215 211	208 191	299 303	266 258	398 395
#333	129 121	303 315	173 193 197	163 147	321	235	250	200	246	341	130	202	266	211	191	303	258	395
#334	123	295 311	173 193	145 161	321 323	235	296 247	200 203	246 278	337	143 110	206 202	272 270	217 211	191	303	256 258	399 395
#335	121	311	213	153	321	235	287	206	246	341	110 143	205 206	266 272	204 217	206	299 303	268 256	398 399
#336	123 129	295 303	173 193	145 163	321	235	292 257	200	246 268	337 343	143 130	206 208	272 237	217 215	208	303 299	256 266	399 398
#337	129 123	303 295	173 193	163 145	321	235	257 296	203 200	276 246	324 337	130 143	208 206	237 272	215 217	208	299 303	266 256	398 399
#338	123	295	173 193	145	321	235	296 300	200	246	337	143	206	272	217	null	303	256	399
#339	123	295	173 193	145	321	235	296	200	246	337	143	206	272	217	null	303	256	399
#340	121	315 303	173 193 197	147 163	321	235 237	296 287	200	246 268	337 343	143 112	206 202	272 268	217 211	203	303 311	256 276	399
#341	123 121	295 307	173 193	145 163	321	235 237	296 287	200	246 268	337 343	143 112	206 202	272 268	217 211	203	303 311	256 276	399
#342	121	307 303	173 193	163	321	237	287 283	200	268	343	112 110	202	268	211	203	311	276	399
#343	121 129	307 303	173 193	163	321	237 235	287 257	200 203	268 276	343 324	112 130	202 208	268 237	211 215	203 208	311 299	276 266	399 398
#344	129 123	303 295	173 193	163 145	321	235	292 296	200	268 246	343 337	112 143	202 206	268 272	211 217	203 191	311 303	276 258	399 395
#345	123 129	295 307	173 193	145 163	321	235	296 257	200 203	246 276	337 324	143 130	206 208	272 237	217 215	208	303 299	256 266	399 398
#346	129	303	173 193	163	321	235	257	203	276	324	130	208	237	215	208	299	266	398
#347	121	307	173 193 213	163 153	321	237 235	287	200 206	268 246	343 341	112 110	202 205	268 266	211 204	203 206	311 299	276 268	399
#348	121 123	307 353	173 193 197	163 147	321 323	237 235	292 266	200 194	268 246	343 337	112 143	202 206	268 272	211 217	203	311 303	276 256	399
#349	123	353 311	173 193 197	147 161	323	235	266 250	194 203	246 278	337	97 110	208 202	268 270	211	210 191	299 303	272 258	399 395
#350	129 123	303 295	173 193	163	321	235 237	257 287	203 200	276 246	324 337	130	208	237	215	208	299	266	398
#351	123 121	295 311	173 193	145 163	321	235 237	296 287	200	246 268	337 343	143 112	206 202	272 268	217 211	203	303 311	256 276	399
#352	121	307 315	173 193 197	163 147	321	237 235	287 250	200	268 246	343 341	112 130	202	268 266	211	203 191	311 303	276 258	399 395
#353	121 123	315 295	173 193 197	147 145	321	235	250 300	200 203	246 276	341 324	130	202 208	266 237	211 215	191 208	303 299	258 266	395 398
#354	121	311 315	173 193 197 213	153 147	321	235	287	206	246	341	110	205	266	204	206	299	268	398
#355	129 123	303 295	173 193	163 145	321	235	257 296	203 200	276 246	324 337	130 143	208 206	237 266	215 211	208 191	299 303	266 258	398 395
#356	121 123	315 295	173 193 197	147 145	321	235	257 300	203 200	276 246	324 337	130 143	208 206	237 272	215 217	208	299 303	266 256	398 399
#357	121 123	319 295	173 193 197	163 145	321	235	257 296	203 200	276 246	324 337	130 143	208 206	237 272	215 217	208	299 303	266 256	398 399
#358	121	307 315	173 193 197	163 147	321	237 235	287 250	200	268 246	343 341	112 130	202	268 266	211	203 191	311 303	276 258	399 395
#359	129 121	303 315	173 193 197	163 147	321	235	257 250	203 200	276 246	324 341	130	208 202	237 266	215 211	208 191	299 303	266 258	398 395
#360	121 123	307 295	173 193	163 145	321	237 235	287 296	200	268 246	343 337	112 143	202 206	268 272	211 217	203	311 303	276 256	399
#361	129 121	307 315	173 193 197	163 147	321	235	257 250	203 200	276 246	324 341	130	208 202	237 266	215 211	208 191	299 303	266 258	398 395
#362	121 123	307 295	173 193 213	153 145	321	235	250 300	200	246	341 337	130 143	208 206	237 272	215 217	208	299 303	266 256	398 399
#363	123	295	173 193	145 163	321	235	292 257	200 203	246 276	337 324	143 130	206 208	272 237	217 215	208	303 299	256 266	399 398
#364	129 123	303 353	173 193 197	163 147	321 323	235	257 266	203 194	276 246	324 337	130 97	208	237 268	215 211	208 210	299	266 272	398 399
#365	129 123	303 295	173 193	163 145	321	235	257 292	203 200	276 246	324 337	130 143	208 206	237 272	215 217	208	299 303	266 256	398 399
#366	129 123	303 295	173 193	163 145	321	235	257 287	203 200	276 246	324 341	130	208 202	237 266	215 211	208 191	299 303	266 258	398 395
#367	121	303 311	173 193 213	163 153	321	237 235	287	200 206	268 246	343 341	112	202	268	211	203	311	276	399
#368	121	307	173 193	163	321	237	287 292	200	268	343 324	112 130	202 208	268 237	211 215	203 208	311 299	276 266	399 398
#369	129	303	173 193	163	321	235	257	203	276	324	130	208	237	215	208	299	266	398
#370	129 121	303 315	173 193 197	163 147	321	235	257 250	203 200	276 246	324 341	130	208 202	237 266	215 211	208 191	299 303	266 258	398 395
#371	129	303	173 193	163	321	235	257	203	276	324	130	208	237	215	208	299	266	398
#372	121 129	315 303	173 193 197	147 163	321	235 237	250 287	200	246 268	341 343	130 112	202	266 268	211	191 203	303 311	258 276	395 399
#373	121 123	315 357	173 193 197	147	321 323	235	250 266	200 194	246	341 337	130 97	202 208	266 268	211	191 210	303 299	258 272	395 399
#374	129 121	303 315	173 193 197	163 147	321	235	261 250	203 200	276 246	324 341	130	208 202	237 266	215 211	208 191	299 303	266 258	398 395
#375	129 123	303 295	173 193	163 145	321	235	257 296	203 200	276 246	324 337	130 143	208 206	237 272	215 217	208 210	299	266 272	398 399
#376	123 121	295 311	173 193 213	145 153	321	235	292 287	200 206	246	337 341	143 110	206 205	272 266	217 204	206	303 299	256 268	399 398
#377	123	295 353	173 193 197	145 147	321 323	235	305 263	200 194	246	337	143 97	206 208	272 268	217 211	210	303 299	256 272	399
#378	129 121	303	173 193	163	321	235 237	296 287	200	246 268	337 343	143 112	206 202	272 268	217 211	203	303 311	256 276	399
#379	123 121	295 307	173 193	145 163	321	235 237	296 287	203 200	276 268	324 343	130 112	208 202	237 268	215 211	208 203	299 311	266 276	398 399
#380	129 121	303 315	173 193 197	163 145	321	235	257 300	203 200	276 246	324 337	130 143	208 206	237 272	215 217	208	299 303	266 256	398 399
#381	129 121	303 307	173 193	163	321	235 237	257 287	203 200	276 268	324 343	130 112	208 202	237 268	215 211	208 203	299 311	266 276	398 399
#382	129	303	173 193	163	321	235	257	203	276	324	130	208	237	215	208	299	266	398
#383	123	295 353	173 193 197	145 147	321 323	235	296 266	200 194	246	337	143 97	206 208	272 268	217 211	208 210	299	266 272	398 399
#384	129	303	173 193	163	321	235 237	296 287	200	246 268	337 343	143 112	206 202	272 268	217 211	203	303 311	256 276	399
#385	129 123	303 353	173 193 197	163 147	321 323	235	261 266	203 194	276 246	341 337	130 97	202 208	266 268	211	191 210	303 299	258 272	395 399
#386	123	295	173 193	145	321	235	296 292	200	246	337	143	206	272	217	208	303 299	256 266	399 398
#387	123 129	295 303	173 193	145 163	321	235 237	296 287	203 200	276 268	324 343	130 112	208 202	237 268	215 211	208 203	299 311	266 276	398 399
#388	121 123	307 353	173 193 197	163 147	321 323	237 235	287 266	200 194	268 246	343 337	112 97	202 208	268	211	203 210	311 299	276 272	399
#389	123 121	295 303	173 193	163	321	237 235	287 253	200 203	268 276	343 324	112 130	202 208	268 237	211 215	203 208	311 299	276 266	399 398
#390	129 121	303 307	173 193	163	321	235 237	257 287	200	246 268	337 343	143 112	206 202	272 268	217 211	203	303 311	256 276	399
#391	129 123	303 295	173 193	163 145	321	235	257 296	203 200	276 246	324 337	143	206	272	217	null	303	256	399
#392	123 121	295 307	173 193	145 163	321	235 237	296 287	200	246 268	337 343	143 112	206 202	272 268	217 211	203	303 311	256 276	399
#393	129 121	303 307	173 193 197	147 163	323 321	235 237	266 283	194 200	246 268	337 343	97 112	208 202	268	211	210 203	299 311	272	399
#394	129 121	303 307	173 193	163	321	235 237	257 287	203 200	276 268	324 343	130 112	208 202	237 268	215 211	208 203	299 311	266 276	398 399
#395	121 123	307 353	173 193 197	163 147	321 323	237 235	287 266	200 194	268 246	343 337	112 97	202 208	268	211	203 210	311 299	276 272	399
#396	121 123	315 353	173 193 197	147	321 323	235	292 266	200 194	246	337	143 97	206 208	272 268	217 211	210	303 299	256 272	399
#397	121	307 315	173 193 197	163 147	321	237 235	292 250	200	268 246	343 341	112 97	202 208	268	211	203 210	311 299	276 272	399
#398	129 121	303 315	173 193 197	163 147	321	235	253 250	203 200	276 246	324	130 143	208 206	268 272	211 217	203	311 303	276 256	399
#399	129	303 307	173 193	163	321	235	257	203	276	324	130	208	237	215	208	299	266	398
#400	121 123	307 353	173 193 197	163 147	321 323	237 235	279 266	200 194	246	337	143 97	206 208	272 268	217 211	210	303 299	256 272	399
#401	129 123	303 353	173 193 197	163 147	321 323	235	257 266	203 194	276 246	324 337	130 97	208	237 268	215 211	208 210	299	266 272	398 399
#402	123 129	295 307	173 193	145 163	321	235	296 257	200 203	246 276	337 324	143 130	206 208	272 237	217 215	208	303 299	256 266	399 398
#403	129	303	173 193	163	321	235	257	203	276	324	130	208	237	215	208	299	266 268	398
#404	121	315 303	173 193 197	147 163	321	235 237	250 287	200	246 268	341 343	130 112	202	266 268	211	191 203	303 311	258 276	395 399
#405	123 121	295 311	173 193	145 163	321	235 237	292 287	200	246 268	337 343	143 112	206 202	272 268	217 211	203	303 311	256 276	399
#406	129	303 307	173 193	163	321	235 237	257 287	203 200	276 268	343	112	202	268	211	203	311	272 276	399
#407	123 121	295 315	173 193 197	145 147	321	235	292 250	200	246	337 341	143 130	206 202	272 266	217 211	191	303	256 258	399 395
#408	129 121	303 307	173 193	163	321	235 237	257 292	203 200	276 246	324 337	130 143	208 206	237 272	215 217	208 191	299 303	266 258	398 395
#409	121	307 311	173 193	163	321	237	287	200	268 246	343 341	112 130	202	268 266	211	203 191	311 303	276 258	399 395
#410	121	307	173 193	163	321	237 235	292 287	200 206	268 246	343 341	112 110	202 205	268 266	211 204	203 206	311 299	278 268	399 398
#411	121 129	307 303	173 193	163	321	237 235	287 257	200 203	268 276	343 324	112 130	202 208	268 237	211 215	203 208	311 299	276 266	399 398
#412	121 129	307 303	173 193	163	321	237 235	287 257	200 203	268 276	324	130	208	237	211 215	203 208	311 299	276 266	399 398
#413	129 121	303 311	173 193	163	321	235 237	296 287	200	246 268	337 343	143 112	206 202	272 268	217 211	203	303 311	256 276	399
#414	123	295 353	173 193 197	145 147	321 323	235	292 271	200 203	246 276	337 324	143 130	206 208	272 237	217 215	208	303 299	256 266	399 398
#415	123 121	295 307	173 193	145 163	321	235	296 257	200 203	246 276	337 324	143 130	206 208	272 237	217 215	208	303 299	256 266	399 398
#416	129	303	173 193	163	321	235	257	203	276	324	110 143	202 206	270 272	211 217	191	303	258 256	395 399
#417	121 123	315 353	173 193 197	147	321 323	235	250 266	203 194	276 246	324 337	130 97	208	237 268	215 211	208 210	299	266 272	398 399
#418	121 129	315 303	173 193 197	147 163	321	235	250 257	200	246	341	130	202	266	211	191	303	258	395
#419	121	311 315	173 193 197 213	153 147	321	235	287 250	206 200	246	341	110 130	205 202	266	204 211	206 191	299 303	268 258	398 395
#420	121	315	173 193 197	147	321	235	250	200	246	341	130	202	266	211 215	191 208	303 299	258 266	395 398
#421	121	315	173 193 197	147	321	235	250	200	246	341	130	202	266	211	191	303	258	395
#422	123 129	353 303	173 193 197	147 163	323 321	235	266 257	203 200	276 268	324 343	130 112	208	237	215	208	299	266	398
#423	121 129	307 303	173 193	163	321	237 235	283 257	200 203	268 276	343 324	112 130	202	268 266	211	203 191	311 303	276 258	399 395
#424	123 121	295 307	173 193 213	145 153	321	235	296 287	200 206	246	337 341	143 110	206 205	272 266	217 204	206	303 299	256 268	399 398
#425	123 121	295 315	173 193 197	145 147	321	235	292 250	200	246	337 341	130	202	266	211	191	303	258	395
#426	121 123	315 295	173 193 197	147 145	321	235	250 296	200	246	341 337	130 143	202 206	266 272	211 217	191	303	258 256	395 399
#427	123 121	353 311	173 197 213	147 153	323 321	235	266 287	194 206	246	337 341	97 110	208 205	268 266	211 204	210 206	299	272 268	399 398
#428	121	315 307	173 193 197	147 163	321	235 237	250 292	200	246 268	341 343	97 112	208 202	268	211	210 203	299 311	272 276	399
#429	121	315 307	173 193 197	145 163	321	235 237	300 287	200	246 268	337 343	143 112	206 202	272 268	217 211	203	303 311	256 276	399
#430	123	295	173 193	145	321	235	296 287	200	246 268	341 343	130	202 208	266 237	211 215	191 208	303 299	258 266	395 398
#431	123 121	295 315	173 193 197	145 147	321	235	287 250	200	268 246	343 341	112 130	202	268 266	211	203 191	311 303	276 258	399 395
#432	129	303	173 193	163	321	235 237	257 287	203 200	276 268	324 343	130 112	208 202	237 268	215 211	208 203	299 311	266 276	398 399
#433	121	315 319	173 193 197	147	321	235	250	200	246	341	130	202	266	211	191	303	258	395
#434	129 121	303 311	173 193 213	163 153	321	235	257 287	203 206	276 246	324 341	130 110	208 205	237 266	215 204	208 206	299	266 268	398
#435	123 121	353 307	173 193 197	147 163	323 321	235 237	266 287	194 200	246	337 341	97 130	208 202	268 266	211	210 191	299 303	272 258	399 395
#436	121	315	173 193 197	147	321	235	250 255	200	246	341	130	202	266	211	191	303	258	395
#437	129 121	303 311	173 193 213	163 153	321	235	257 287	203 206	276 246	324 341	130 110	208 205	237 266	215 204	208 206	299	266 268	398
#438	129	303	173 193	163 145	321	235	300 296	200	246	337	143	206	272	217	194	303	256	399
#439	121	315 307	173 193 197	147 163	321	235 237	250 287	200	246 268	341 343	130 112	202	266 268	211	191 203	303 311	258 276	395 399
#440	123	295	173 193	145	321	235	292 300	200	246	337	143	206	272	217	208	303 299	256 266	399 398
#441	129 121	303 307	173 193	163	321	235 237	257 292	203 200	276 268	324 343	130 112	208 202	237 268	215 211	208 203	299 311	266 276	398 399
#442	129 121	303 315	173 193 197	163 147	321	235	257 250	203 200	276 246	324 341	130	208 202	237 266	215 211	208 191	299 303	266 258	398 395
#443	129	303	173 193	163	321	235	257	203	276	324	130	208	237	215	208	299	266	398
#444	129 121	303 307	173 193	163	321	235 237	257 287	203 200	276 268	343	112	202	268	211	203	311	276	399
#445	129 121	303 315	173 193 197	163 147	321	235	257 250	203 200	276 246	324 341	112 130	202	268 266	211	203 191	311 303	276 258	399 395
#446	123 121	295 307	173 193	153 163	321	235 237	287	206 200	246 268	341 343	110 112	205 202	266 268	204 211	206 203	299 311	268 276	398 399
#447	121 123	311 295	173 193 213	153 145	321	235	287 296	206 200	246	341 337	110 143	205 206	266 272	204 217	206	299 303	268 256	398 399
#448	121 123	311 295	173 193 213	153 145	321	235	287 296	206 200	246 268	341 343	110 112	205 202	266 268	204 211	206	299 303	268 256	398 399
#449	123 129	295 303	173 193	145 163	321	235	296 257	200 203	246 276	337 324	130	208	237	215	208	299	266	398
#450	121 123	307 353	173 193 197	163 147	321 323	237 235	287 261	200 194	268 246	343 337	112 97	202 208	268	211	203 210	311 299	276 272	399
#451	123 121	295 311	173 193 213	145 153	321	235	296 287	200 206	246	337 341	143 110	206 205	272 266	217 204	206	303 299	256 268	399 398
#452	123	295 353	173 193 197	145 147	321 323	235	296 266	200 194	246	337	143 97	206 208	272 268	217 211	210	303 299	256 272	399
#453	123 129	353 315	173 197	147	323 321	235	261 250	194 200	246	337 341	97 130	208 202	268 266	211	210 191	299 303	272 258	399 395
#454	123	295	173 193	145	321	235	292 296	200	246	337	130 143	208 206	237 272	215 217	208	299 303	266 256	398 399
#455	123	353	173 197	147	323	235	266	194	246	337	97	208	268	211	210	299	272	399
#456	121 129	315 303	173 193 197	147 163	321	235	250 257	200 203	246 276	341 324	130	202 208	266 237	211 215	191 208	303 299	258 266	395 398
#457	123	295 311	173 193	145 161	321 323	235	296 250	200 203	246 278	341 337	130 110	202	266 270	211	191	303	258	395
#458	123	295 353	173 193 197	145 147	321 323	235	292 266	200 194	246	337	130 97	208	237 268	215 211	208 210	299	266 272	398 399
#459	123	295	173 193	145	321	235	296	200	246	337	143 130	206 208	272 237	217 215	208	303 299	256 266	399 398
#460	123	295	173 193	145	321	235	296 292	200	246	337	143 130	206 208	272 237	217 215	208	303 299	256 266	399 398
#461	123 129	295 303	173 193	145 163	321	235	296 257	200 203	246 276	337 324	143 130	206 208	272 237	217 215	208	303 299	256 266	399 398
#462	121 123	315 353	173 197	147	321 323	235	250 266	200 194	246	341 337	130 97	202 208	266 268	211	191 210	303 299	258 272	395 399
#463	121 129	315 303	173 193 197	147 163	321	235 237	250 287	200	246 268	341 343	130 112	202	266 268	211	191 203	303 311	258 276	395 399
#464	123 129	295 303	173 193	145 163	321	235	296 300	200	246	337	143 112	206 202	272 268	217 211	203	303 311	256 276	399
#465	123	295 353	173 193 197	145 147	321 323	235	296 266	200 194	246	337	143 97	206 208	272 268	217 211	210	303 299	256 272	399
#466	123 121	295 315	173 193 197	145 147	321	235	296 250	200	246	337 341	143 130	206 202	272 266	217 211	191	303	256 258	399 395
#467	123 129	295 303	173 193	145 163	321	235	287 257	200 203	246 276	337 324	143 130	206 208	272 237	217 215	208	303 299	256 266	399 398
#468	129 123	303 295	173 193	163 145	321	235	257 296	203	276	324	130	208	237	215	208	299	266	398
#469	123	353 295	173 193 197	147 145	323 321	235	266 287	194 200	246	337	97 143	208 206	268 272	211 217	208	299 303	272 256	399
#470	123	295	173 193	145	321	235	296	200	246	337	143	206	272	217	194	303	256	399
#471	129 123	303 307	173 193 213	163 153	321	235	257 287	203 206	276 246	324 341	130 110	208 205	237 266	215 204	208 206	299	266 268	398
#472	123	295	173 193	145 163	321	235	296 257	200	246	337 341	143 130	206 202	272 266	217 211	191	303	256 258	399 395
#473	121	315	173 193 197	147	321	235	250	200	246	341	130	202	266	211	191	303	258	395
#474	121 123	315 295	173 193 197	147 145	321	235	250 296	200	246	341 337	130 143	202 206	266 272	211 217	191	303	258 256	395 399
#475	123 129	295 303	173 193	145 163	321	235	292 257	200 203	246 276	337 324	143 130	206 208	272 237	217 215	208	303 299	256 266	399 398
#476	123 121	295 307	173 193	145 163	321	235 237	296 266	200 194	246	337	143 97	206 208	272 268	217 211	208	303 299	256 272	399
#477	123	295 353	173 193 197	145 147	321 323	235	296 266	200 194	246	337	143 97	206 208	272 268	217 211	210	303 299	256 272	399
#478	123 129	311 303	173 193	161 163	323 321	235	247 257	203	278 276	337 324	110 130	202 208	270 237	211 215	191 208	303 299	258 266	395 398
#479	123 129	307	173 193	163	321	237	287	200	268	343	112	202	268	211	203	311	274 276	399
#480	121	315	173 193 197	147	321	235	250 257	200 203	246 276	341 324	130	202 208	266 237	211 215	191 208	303 299	258 266	395 398
#481	121 129	307 303	173 193	163	321	237 235	287 257	200 203	268 276	343 324	112 130	202 208	268 237	217 215	208	303 299	256 266	399 398
#482	123	295	173 193	145	321	235	292 300	200	246	337	143	206	272	217	194	303	256	399
#483	121	311 307	173 193 213	153 163	321	235 237	287	206 200	246 268	341 343	110 112	205 202	266 268	204 211	206 203	299 311	268 276	398 399
#484	123 129	353 303	173 193 197	147 163	323 321	235	266 257	194 203	246 276	337 324	97 130	208	268 237	211 215	210 208	299	272 266	399 398
#485	129 121	303 307	173 193	163	321	235 237	257 287	203 200	276 268	324 343	130	208	237	215	208	299	266	398
#486	121 123	307 353	173 193 197	163 147	321 323	237 235	287 257	200 194	268 246	343 337	112 130	202	268 266	211	203 191	311 303	276 258	399 395
#487	123 121	353 311	173 193 197	147 163	323 321	235 237	266 292	194 200	246 268	337 343	97 112	208 202	268	211	210 203	299 311	272 276	399
#488	123 129	295 303	173 193	145 163	321	235	292 257	200 203	246 276	337 324	143 130	206 208	272 237	217 215	208	303 299	256 266	399 398
#489	129 123	303 295	173 193	163	321	235	257 261	203	276	324	130	208	237	215	208	299	266	398
#490	123 121	295 307	173 193	145 163	321	235 237	296 287	200	246 268	337 343	143 112	206 202	272 268	217 211	203	303 311	256 276	399
#491	123	295	173 193	145	321	235	292 300	200	246	337	143	206	272	217	null	303	256	399
#492	129 121	303 315	173 193 197	163 147	321	235	257 250	203	276	324	130 110	208 205	237 266	215 204	208 206	299	266 268	398
#493	121	303 307	173 193	163	321	237	287	200 203	268 276	343 324	112 130	202 208	268 237	211 215	203 208	311 299	276 266	399 398
#494	129	303	173 193	163	321	235	257	203	276	324	130	208	237	215	208	299	266	398
#495	121 123	315 357	173 197	147	321 323	235	292 266	206 194	246	341 337	110 97	205 208	266 268	204 211	206 210	299	268 272	398 399
#496	123 121	295 315	173 193 197	145 147	321	235	292 250	200	246	337 341	143 130	206 202	272 266	217 211	191	303	256 258	399 395
#497	129 121	303 315	173 193 197	163 147	321	235	257 250	203 200	276 246	324 341	130	208 202	237 266	215 211	208 191	299 303	266 258	398 395
#498	123 121	295 307	173 193	145 163	321	235 237	296 287	200	246 268	337 343	143 112	206 202	272 268	217 211	203	303 311	256 276	399
#499	129 121	303 307	173 193	163	321	235 237	257 287	203 200	276 268	324 343	130 112	208 202	237 268	215 211	208 203	299 311	266 276	398 399
#500	121	311	213	153	321	235	287	206	246	341	110	205	266	204	206	299 303	268 256	398 399
#501	121 123	315 295	173 193 197	147 145	321	235	250 296	200	246	341 337	130 143	202 206	266 272	211 217	191	303	258 256	395 399
#502	123 121	295 311	173 193 213	145 153	321	235	296 287	200 206	246	337 341	130 110	202 205	266	211	191	303	258	395
#503	129 123	303 353	173 193 197	163 147	321 323	235	257 266	203 194	276 246	324 337	130 97	202 208	266 268	211	191 210	303 299	258 272	395 399
#504	129 121	303 311	173 193	163	321	235 237	257 292	203 200	276 268	324 343	130 112	208 202	237 268	215 211	208 203	299 311	266 276	398 399
#505	121 129	307 303	173 193	163	321	237 235	287 257	200 203	268 276	343 324	112 130	202 208	268 237	211 215	203 208	311 299	276 266	399 398
#506	129	303	173 193	163	321	235 237	257 287	203 200	276 268	324 343	130 112	208 202	237 268	215 211	208 203	299 311	266 276	398 399
#507	121 129	307 303	173 193	163	321	237 235	287 257	200 203	268 276	343 324	112 130	202 208	268 237	211 215	203 208	311 299	276 266	399 398
#508	121 129	315 303	173 193 197	147 163	321	235	250 257	200 203	246 276	341 324	130 143	202 206	266 272	211 217	191	303	258 256	395 399
#509	129 121	303 307	173 193	163 153	321	235	296 287	200 206	246	337 341	143 110	206 205	272 266	217 204	206	303 299	256 268	399 398
#510	129 121	303	173 193	163	321	235 237	257 287	203 200	276 268	324 343	130 112	208 202	237 268	215 211	208 203	299 311	266 276	398 399
#511	121 123	311 353	173 197 213	153 147	321 323	235	287 266	206 194	246	341 337	110 97	205 208	266 268	204 211	206 210	299	268 272	398 399
#512	123	295	173 193	145	321	235	296 287	200	246 268	337 343	143 112	206 202	272 268	217 211	203	303 311	256 276	399
#513	129	303	173 193	163	321	235	257	203	276	324	130	208	237	215	208	299	266	398
#514	121	315 311	173 193 197	147 163	321	235 237	250 287	200	246 268	341 343	130 112	202	266 268	211	191 203	303 311	258 276	395 399
#515	129	303	173 193	163	321	235	257	203	276	324	130	208	237	215	208	299	266	398
#516	123	295	173 193	145	321	235	296	200	246	337	143	206	272	217	194	303	256	399
#517	121 123	315 295	173 193 197	147 145	321	235	250 300	200	268 246	343 337	112 143	202 206	268 272	211 217	203	311 303	276 256	399
#518	123	295	173 193	145	321	235	292 300	200	246	337	143	206	272	217	null	303	256	399
#519	121 129	315 303	173 193 197	147 163	321	235	257	203	276	324	130	202 208	266 237	211 215	191 208	303 299	258 266	395 398
#520	123	295	173 193	145	321	235	300	203	276	324	130	208	237	215	208	299	266	398
#521	123 121	295 307	173 193	145 163	321	235 237	296 292	200	246	337	143 130	208 202	272 266	217 211	208	303 299	256 266	399 398
#522	123 129	353 307	173 193 197	147 163	323 321	235	271 257	194 203	246 276	337 324	97 130	208	268 237	211 215	210 208	299	272 266	399 398
#523	123 121	295 307	173 193	145 163	321	235 237	296 287	200	276 268	324 343	130 112	208 202	237 268	215 211	208 203	299 311	266 276	398 399
#524	129	303	173 193	163	321	235	257	203 200	276 268	324 343	130 97	208	237	215	208	299	266	398
#525	123 121	353 307	173 193 197	147 163	323 321	235 237	271 287	194 200	246 268	337 343	130 112	202	266 268	211	191 203	303 311	258 276	395 399
#526	123 129	295 303	173 193	145 163	321	235	296 257	200 203	246 276	337 324	143 130	206 208	272 237	217 215	208	303 299	256 266	399 398
#527	129	303	173 193	163	321	235	257	203	276	324	130	208	237	215	208	299	266	398
#528	121 129	311 303	173 193 213	147 163	321	235 237	257	203	276	324	130	208	237	215	208	299	266	398
#529	123 121	295 307	173 193	163	321	235 237	257 287	203 200	276 268	324 343	130 112	208 202	237 268	215 211	208 203	299 311	266 276	398 399
#530	123 121	295 315	173 193 197	145 147	321	235	296 250	200	246	337 341	143 130	206 202	272 266	217 211	191	303	256 258	399 395
#531	123 129	295 303	173 193	145 163	321	235	296 257	200 203	246 276	337 324	143 130	206 208	272 237	217 215	208	303 299	256 266	399 398
#532	121	315 307	173 193 197	147 163	321	235 237	250 283	200	246 268	341 343	130 112	202	266 268	211 217	191	303	258 256	395 399
#533	123 129	295 303	173 193	145 163	321	235	292 257	200 203	246 276	337 324	143 130	206 208	272 237	217 215	208	303 299	256 266	399 398
#534	123 129	295 303	173 193	145 163	321	235	292 257	200 203	246 276	337 324	130	208	237	215	208	299	266	398
#535	121 123	307 353	173 193 197	163 147	321 323	237 235	287 266	200	268	343	112	202	268	211	203	311	276	399
#536	123 129	295 303	173 193	145 163	321	235	292 296	200	246	337	143	206	272	217	null	303	256	399
#537	129 123	303 353	173 193 197	163 147	321 323	235	257 266	203 194	276 246	324 337	130 97	208	237 268	215 211	208 210	299	266 272	398 399
#538	123 121	295 315	173 193 197	163 147	321	235	250	200	246	341	130	202	266	211	191	303	256 258	399 395
#539	129 123	303 353	173 193 197	163 147	321 323	237 235	287 266	200 194	268 246	343 337	112 97	202 208	268	211	203 210	311 299	276 272	399
#540	123 129	353 303	173 193 197	147 163	323 321	235	266 257	194 203	246 276	337 324	97 130	202	268 266	211	203 191	311 303	276 258	399 395
#541	121 123	315 353	173 193 197	147	321 323	235	257 266	203 194	276 246	324 337	130 97	208	237 268	215 211	208 210	299	266 272	398 399
#542	123	295	173 193	145	321	235	296 300	200	246	337	143 97	206 208	272 268	217 211	210	303 299	256 272	399
#543	123	295	173 193	145	321	235	296 300	200	246	337	143	206	272	217	194	303	256	399
#544	121 123	315 353	173 193 197	147	321 323	235	250 266	200 194	246	341 337	130 97	202 208	266 268	211	191 210	303 299	258 272	395 399
#545	121	307	173 193	163	321	237	287	200	268	343	112	202	268	211	203	311	276	399
#546	121 123	315 357	173 193 197	147	321 323	235	250 266	200 194	246	341 337	130 97	202 208	266 268	211	191 210	303 299	258 272	395 399
#547	121	315 311	173 193 197 213	147 153	321	235	250 287	200 206	246	341	130 110	202 205	266	211 204	191 206	303 299	258 268	395 398
#548	121 123	315 295	173 193 197	147 145	321	235	250 296	200 203	246 276	341 324	130	202 208	266 237	211 215	191 203	303 311	258 276	395 399
#549	121	311 307	173 193 213	153 163	321	235 237	287	206 200	246 268	341 343	112	202	268	211	203	311	276	399
#550	127 121	303 311	173 193 213	163 153	321	235	257 287	203 206	276 246	324 341	130 112	208 202	237 268	215 211	208 203	299 311	266 276	398 399
#551	123 129	295 303	173 193	145 163	321	235	253 257	200 203	268 276	343 324	130	202 208	268 237	211 215	203 208	311	276 266	399 398
#552	121	307 311	173 193 213	163 153	321	237 235	287	200 206	268 246	343 341	112	202	268	211	203	311 303	276	399
#553	129	303	173 193	163	321	235	257 292	203	276 246	324 337	130 143	208 206	272	215 217	208	299 303	266 256	398 399
#554	123 121	295 315	173 193 197	145 147	321	235	296 250	200	246	337 341	143 130	206 202	272 266	217 211	191	303	256 258	399 395
#555	123 129	295 303	173 193	145 163	321	235	300 257	200	246	337	143	206	272	217	194	303	256	399
#556	129 123	303 353	173 193 197	163 147	321 323	235	257 266	203 194	276 246	324 337	130 97	208	237 268	215 211	208 210	299	266 272	398 399
#557	121 123	315 295	173 193 197	147 145	321	235	250 296	200	246 268	341 343	130 112	202	266 268	211	191 203	303 311	258 276	395 399
#558	121	307 315	173 193 197	163 147	321	237 235	287 250	200	268 246	343 341	112 130	202	268 266	211	203 208	311 299	276 266	399 398
#559	123 121	295 307	173 193	145 163	321	235 237	300 266	200 194	246	337	143 97	206 208	272 268	217 211	210	303 299	256 272	399
#560	123 129	295 303	173 193	145 163	321	235	300 257	200 203	246 276	337 324	143 130	206 208	272 237	217 215	208	303 299	256 266	399 398
#561	121	315 311	173 193 197	147 163	321	235 237	250 257	200 203	246 276	341 324	130	202 208	266 237	211 215	191 208	303 299	258 266	395 398
#562	123 129	295 303	173 193	145 163	321	235	300 257	200 203	246 276	337 324	112 130	202 208	268 237	211 215	203 208	311 299	276 266	399 398
#563	123 121	353 307	173 193 197	147 163	323 321	235 237	266 287	194 200	246 268	337 343	97 112	208 202	268	211	210 203	299 311	272 276	399
#564	123 121	295 307	173 193	145 163	321	235 237	296	200	246	337	143	206	272	217	null	303	256	399
#565	121 123	315 295	173 193 197	147 145	321	235	250 296	200	246	341 337	130 143	202 206	266 272	211 217	191	303	258 256	395 399
#566	123 129	295 303	173 193	145 163	321	235	296 257	203	276	341 324	130 112	202	266 268	211	191 203	303 311	258 276	395 399
#567	121 123	315 295	173 193 197	147 163	321	235	250 287	200 206	246	341	130 110	202 205	266	211 204	191 206	303 299	258 268	395 398
#568	121	307	173 193	163	321	237	279 287	200	246 268	337 343	143 112	206 202	272 268	217 211	203	303 311	256 276	399
#569	121 129	315 303	173 193 197	147 163	321	235	250 257	200 203	246 276	341 324	130	202 208	266 237	211 215	191 208	303 299	258 266	395 398
#570	129	303	173 193	163	321	235	257	203 200	276 246	324 341	130	208 202	237 266	215 211	208 191	299 303	266 258	398 395
#571	129 121	303 311	173 193	163	321	235 237	250 287	200	246 268	341 343	130 112	202	266 268	211	191 203	303 311	258 274	395 399
#572	129	303	173 193	163	321	235	257	203	276	324	130	208	237	215	208	299	266	398
#573	129 121	303 307	173 193	163	321	235 237	257 292	203 200	276 268	324 343	130 112	208 202	237 268	215 211	208 203	299 311	266 276	398 399
#574	129 121	303 307	173 193	163	321	235 237	257 287	203	276	324	130	208	237	215	208	299	266	398
#575	121 129	315 303	173 193 197	147 163	321	235	257	200 203	246 276	341 324	130	202 208	266 237	211 215	191 208	303 299	258 266	395 398
#576	129	303	173 193	163	321	235	257 261	203	276	324	130	208	237	215	208	299	266	398
#577	129 121	303 307	173 193	163	321	235 237	296 287	200	246 268	337 343	143 112	206 202	272 268	217 211	203	303 311	256 276	399
#578	129 121	303 311	173 193 213	163 153	321	235	257 287	203 206	276 246	324 341	130 110	208 205	237 266	215 204	208 206	299	266 268	398
#579	123 121	295 307	173 193	145 163	321	235 237	266 287	194 200	246	337	97 143	208 206	268 272	211 217	210	299 303	272 256	399
#580	129 121	303 311	173 193 213	163 153	321	235	257 287	203 206	276 246	324 341	130 110	208 205	237 266	215 204	208 206	299	266 268	398
#581	123	353 295	173 193 197	147 145	323 321	235	266 300	194 200	246	337	97	208	268	211	210	299	272	399
#582	129 123	303 295	173 193	163 145	321	235	257 296	203 200	276 246	324 337	130 143	208 206	237 272	215 217	208	299 303	266 256	398 399
#583	121 123	315 353	173 193 197	147	321 323	235	250 261	200 194	246	341 337	130	202	266	211	191	303	258	395
#584	123 129	295 303	173 193	145 163	321	235	296 300	200	246	337	143	206	272	217	191	303	256 258	399 395
#585	129 123	303 353	173 193 197	163 147	321 323	235	257 266	203 194	276 246	324 337	130	208 202	237 266	215 211	208 191	299 303	266 258	398 395
#586	129 121	303 315	173 193 197	163 147	321	235	257 250	203 200	276 246	324 341	130	208 202	237 266	215 211	208 191	299 303	266 258	398 395
#587	123	295	173 193	145	321	235	292 296	200	246	337	143	206	272	217	194	303	256	399
#588	129	303	173 193	163	321	235	257	203	276	324	130	208	237	215	208	299	266	398
#589	121 123	315 353	173 193 197	147	321 323	235	257 266	203 194	276 246	324 337	130 97	208	237 268	215 211	208 210	299	266 272	398 399
#590	129 121	303 307	173 193	163	321	235 237	257 287	203 200	276 268	324 343	130	208 205	237 266	215 204	208 206	299	266 268	398
#591	121 129	315 303	173 193 197	147 163	321	235	255 257	200 203	246 276	341 324	130	202 208	266 237	211 215	191 208	303 299	258 266	395 398
#592	123 121	295 307	173 193	145 163	321	235 237	296 287	200	246 268	337 343	143 130	206 208	272 237	217 215	208	303 299	256 266	399 398
#593	129 121	303 307	173 193	163	321	235 237	257 292	203 200	276 268	324 343	130 112	208 202	237 268	215 211	208 203	299 311	266 276	398 399
#594	129 123	303 295	173 193	163 145	321 323	235	257 266	203	276	324	130	208	237	215	208	299	266	398
#595	123 121	353 315	173 193 197	147	323 321	235	266 250	194 200	246	337 341	143 130	206 202	272 266	217 211	191	303	256 258	399 395
#596	129 121	303 307	173 193	163	321	235 237	257 287	203 200	276 268	324 343	130	208	237	215	208	299	266	398
#597	123 129	295 303	173 193	145 163	321	235	296 257	200 203	246 276	337 324	143 130	206 208	272 237	217 215	208	303 299	256 266	399 398
#598	129 121	303 315	173 193 197	163 147	321	235	257 266	203 194	276 246	324 337	130 97	208	237 268	215 211	208 210	299	266 272	398 399
#599	123 121	353 307	173 193 197	147 163	323 321	235 237	266 287	194 200	246 268	337 343	97 112	208 202	268	211	210 203	299 311	272 276	399
#600	121	311 307	173 193 213	153 163	321	235 237	287	206 200	246 268	341 343	110 112	205 202	266 268	204 211	206 203	299 311	268 276	398 399
#601	121 129	315 303	173 193 197	147 163	321	235	250 257	200 203	246 276	341 324	130	202 208	266 237	211 215	191 208	303 299	258 266	395 398
#602	129 121	303 307	173 193	163	321	235 237	257 287	203 200	276 268	324 343	130 112	208 202	237 268	215 211	208 203	299 311	266 276	398 399
#603	129 121	303 307	173 193	163	321	235 237	287	206 200	246 268	341 343	110 112	205 202	266 268	204 211	206 203	299 311	268 276	398 399
#604	123 121	353 315	173 193 197	147	323 321	235	266 250	194 200	246	337 341	143 130	206 202	272 266	217 211	191	303	256 258	399 395
#605	123 129	353 303	173 193 197	147 163	323 321	235	266 257	194 203	246 276	337 324	143 130	206 208	272 237	217 215	208	303 299	256 266	399 398
#606	121	315 307	173 193 197 213	147 153	321	235	250 287	200 206	246	341	130 110	202 205	266	211 204	191 206	303 299	258 268	395 398
#607	121	315 307	173 193 197	147 163	321	235 237	250 287	200	246 268	341 343	130 112	202	266 268	211	191 203	303 311	258 276	395 399
#608	121	315 307	173 193 197	147 163	321	235 237	250 287	200	246 268	341 343	130 112	202	266 268	211	191 203	303 311	258 276	395 399
#609	121	311 307	173 193	163	321	237	287	200	246 268	341 343	130 112	202	266 268	211	191 203	303 311	258 276	395 399
#610	123 129	295 303	173 193	145 163	321	235	296 257	200 203	246 276	337 324	143 130	206 208	272 237	217 215	208	303 299	256 266	399 398
#611	123 121	295 307	173 193	163	321	235 237	257 287	203 194	276 246	324 337	130 97	208	237 268	215 211	208 210	299	266 272	398 399
#612	121 123	307 353	173 193 197	163 147	321 323	237 235	287 266	200 194	268 246	343 337	112 97	202 208	268	211	203 210	311 299	276 272	399
#613	121	315 307	173 193 197	147 163	321	235 237	250 287	194 200	246 268	337 343	97 112	208 202	268	211	210 203	299 311	272 276	399
#614	129 121	303 315	173 193 197	163 147	321	235	296 250	200	246	337 341	143 130	206 202	272 266	217 211	191	303	256 258	399 395
#615	129 121	303 315	173 193 197	163 147	321	237	257 250	203 200	276 246	324 341	130	208 202	237 266	215	208	299	266	398
#616	123	295	173 193	145	321	235	296	200 203	246 276	337 324	143 130	206 208	272 237	217 215	203	303 311	256 276	399
#617	129 121	303 307	173 193	163	321	235 237	257 287	203 200	276 268	324 343	130 112	208 202	237 268	215 211	208 210	299	266 272	398 399
#618	123 129	307 303	173 193	161 163	323 321	235	250 257	203	278 276	341 324	143 130	206 208	272 237	217 215	208	303 299	256 266	399 398
#619	123 129	295 303	173 193	145 163	321	235	296 257	200 203	246 276	337 324	143 130	206 208	272 237	217 215	208	303 299	256 266	399 398
#620	129	315 303	173 193 197	147 163	321	235	250 257	200 203	246 276	341 324	130 143	202 206	266 272	211 217	191	303	258 256	395 399
#621	121	315	173 193 197	147	321	235	250	200	246	341	130	202 208	266 237	211 215	191 208	303 299	258 266	395 398
#622	123 129	295 303	173 193	145 163	321	235	296 261	203	276	324	143 130	206	272 237	217 215	208	303 299	256 266	399 398
#623	129 121	303 315	173 193 197	163 147	321	235	257 292	203 206	276 246	324 341	130 110	208 205	237 266	215 204	208 206	299	266 268	398
#624	121 123	315 295	173 193 197	147 163	321	235	250 257	200 203	246 276	341 324	130	202 208	266 237	211 215	191 208	303 299	258 266	395 398
#625	123	295	173 193	145	321	235	292 296	200	246	337	143	206	272	217	194	303	256	399
#626	123 129	295 303	173 193	145 163	321	235	296 257	200 203	246 276	337 324	143 130	206 208	272 237	217 215	208	303 299	256 266	399 398
#627	129 123	303 353	173 193 197	163 147	321 323	235	257 266	203 194	276 246	324 337	130 97	212 216	237 268	215 211	208 210	299	266 272	398 399
#628	121 129	315 303	173 193 197	147 163	321	235	250 257	203	276 278	324	130	208	237	215	208	299	266	398
#629	123 121	295 307	173 193	145 163	321	235 237	296 287	200	246 268	337 343	143 130	206 208	272 237	217 215	208	303 299	256 266	399 398
#630	129	303	173 193	163	321	235	296 257	200 203	246 276	337 324	143	206	272	217	194	303	256	399
#631	123 121	311 307	173 193	161 163	323 321	235 237	250 287	203 200	278 268	337 343	110 112	202	270 268	211	191 203	303 311	258 276	395 399
#632	123 129	295 303	173 193	145 163	321	235	250 257	200 203	246 276	341 324	130 143	202 206	266 272	211 217	191	303	258 256	395 399
#633	129	303	173 193	163	321	235	257	203	276	324	130	202 208	266 237	211 215	191 208	303 299	258 266	395 398
#634	121 123	315 295	173 193 197	147 145	321	235	250 296	200	246	341 337	130 143	202 206	266 272	211 217	191	303	258 256	395 399
#635	129 123	303 357	173 193 197	163 147	321 323	235	257 266	203 194	276 246	324 337	130 97	208	237 268	215 211	208 210	299	266 272	398 399
#636	129 121	303 311	173 193 213	163 153	321	235	257 287	203 206	276 246	324 341	130 110	208 205	237 266	215 204	208 206	299	266 268	398
#637	121	315 307	173 193 197	147 163	321	235 237	250 287	200	246 268	341 343	130 112	202	266 268	211	191 203	303 311	258 276	395 399
#638	121 123	311	193 213	153 161	321 323	235	287 250	206 203	246 278	341 337	110	205 202	266 270	204 211	206 191	299 303	268 258	398 395
#639	121 123	307 353	173 193 197	163 147	321 323	237 235	287 266	200 194	268 246	343 337	112 97	202 208	268	211	203 210	311 299	276 272	399
#640	123 129	353 303	173 193 197	147 163	323 321	235	266 257	194 203	246 276	337 324	97 130	208	268 237	211 215	210 208	299	272 266	399 398
#641	123	295	173 193	145	321	235	292 296	200	246	337	143	206	272	217	194	303	256	399
#642	123 121	353 315	173 193 197	147	323 321	235	266 296	194 200	246	337	97 143	208 206	268 272	211 217	210	299 303	272 256	399
#643	123 121	295 307	173 193	145 163	321	235 237	296 292	200	246 268	337 343	143 112	206 202	272 268	217 211	203	303 311	256 276	399
#644	121 123	307 353	173 193 197	163 147	321 323	235	257 266	203	276	324	130	208	237	215	208	299	266	398
#645	123 129	311 303	173 193	161 163	323 321	235	247 257	203	278 276	337 324	110 112	202	270 268	211	191 203	303 311	258 276	395 399
#646	129 121	303 307	173 193	163	321	237	287	200	268	343	112	202	268	211	203	311	276 278	399
#647	121 123	315 295	173 193 197	147 145	321	235	250 300	200	246	341 337	130 112	202	266 268	211	191 203	303 311	258 276	395 399
#648	121 123	307 295	173 193	163 145	321	237 235	287	200	268	343	112	202	268	211	203	311	276	399
#649	121	303 315	173 193 197 213	153 147	321	235	287	206 200	246 268	341 343	110 130	205 208	266 237	204 215	203 208	311 299	276 266	399 398
#650	121	307	173 193	163 145	321	237 235	287 300	200	268 246	343 341	130	208 202	237 266	215 211	208 191	299 303	266 258	398 395
#651	121	307	173 193	163	321	237	292 287	206 200	246 268	341 343	110 112	202	266 268	204 211	206 203	299 311	268 276	398 399
#652	121 123	315 353	173 193 197	147	321 323	235	250 266	200 194	246	341 337	130 97	202 208	266 268	211	191 210	303 299	258 272	395 399
#653	123 121	295 307	173 193	145 163	321	235 237	296 287	200	246 268	337 343	143 112	206 202	272 268	217 211	203	303 311	256 276	399
#654	123 121	353 303	173 193 197	147 163	323 321	235 237	266 287	194 200	246 268	337 343	97 112	208 202	268	211	210 203	299 311	272 276	399
#655	121	315	173 193 197	147	321	235	292	200	246	337	143	206	272	217	194	303	256	399
#656	121 123	307 295	173 193	163 145	321	237 235	287 300	200	268 246	343 337	130 143	206	272	217	194	303	256	399
#657	123 121	295 307	173 193	145 163	321	235 237	296 287	200	246 268	337 343	143 112	206 202	272 268	217 211	203	303 311	256 276	399
#658	129 121	303 307	173 193	163	321	235 237	257 287	203 200	276 268	324 343	130 112	208 202	237 268	215 211	208 203	299 311	266 276	398 399
#659	129 123	303 295	173 193	163 145	321	235	257 296	203 200	276 246	324 337	130 143	202 206	266 272	211 217	191	303	258 256	395 399
#660	121 123	307 295	173 193	163 145	321	237 235	287 296	194 200	246	337	130 143	202 206	266 272	211 217	191	303	258 256	395 399
#661	121 123	315 353	173 193 197	147	321 323	235	250 266	200 194	246	341 337	130 97	202 208	266 268	211	191 203	303 311	258 276	395 399
#662	121	307	173 193	163	321	237	287	200	268	343	112	202	268	211	203	311	276	399
#663	121 123	315 295	173 193 197	147 145	321	235	250 296	194 200	246	337	97 143	208 206	268 272	211 217	210	299 303	272 256	399
#664	123	295	173 193	145	321	235	292 300	200	246	337	143	206	272	217	194	303	256	399
#665	123 121	295 307	173 193	145 163	321	235 237	296 287	200	246 268	337 343	143 112	206 202	272 268	217 211	203	303 311	256 276	399
#666	129 123	303 353	173 193 197	163 147	321 323	235	257 266	203 194	276 246	343 337	112 97	202 208	268	211	203 210	311 299	276 272	399
#667	121 123	315 295	173 193 197	147 145	321	235	250 292	200	246	341 337	130	202 208	266 237	211 215	191 208	303 299	258 266	395 398
#668	123 129	295 303	173 193	145 163	321	235 237	296 287	200	246 268	337 343	143 112	206 202	272 268	217 211	203	303 311	256 276	399
#669	129	303	173 193	163	321	235	257	203	276	324	130	208	237	215	208	299	266	398
#670	129 121	303	173 193	163	321	235 237	257 287	203 200	276 268	324 343	130 112	208 202	237 268	215 211	208 203	299 311	266 276	398 399
#671	121 123	315 353	173 193 197	147	321 323	235	250 266	200 194	246	341 337	130 97	202 208	266 237	211 215	191 208	303 299	258 266	395 398
#672	123 129	295 303	173 193	145 163	321	235	300 257	200 203	246 276	337 324	143 130	206 208	272 237	217 215	208	303 299	256 266	399 398
#673	121 123	315 295	173 193 197	147 145	321	235	250 257	200 203	246 276	341 324	130	202 208	266 237	211 215	191 208	303 299	258 266	395 398
#674	121	303 311	173 193	163	321	235 237	257 253	203	276	324	130	208	237	215	208	299	266	398
#675	121	315 295	173 193 197	147 163	321	235 237	250 287	200	246 268	341 343	130 112	202	266 268	211	191 203	303 311	258 276	395 399
#676	121	307	173 193	163	321	237	287	200	268	343	112	202	268	211	203	311	276	399
#677	129 121	303 315	173 193 197	163 147	321	235	261 292	203 206	276 246	324 341	130 110	208 205	237 266	215 204	208 206	299	266 268	398
#678	121	307	173 193	163	321	237	287 292	200	268	343	112 130	202	268 266	211	203 191	311 303	276 258	399 395
#679	121	315	173 193 197	147	321	235	250 255	200	246	341	130	202	266	211	191	303	258	395
#680	129 121	303 315	173 193 197	163 147	321	235	261 250	203 200	276 246	324 341	130	208 202	237 266	215 211	208 191	299 303	266 258	398 395
#681	123 129	295 303	173 193	163	321	235	257	200 203	268 276	343 324	112 130	202 208	268 237	211 215	203 208	311 299	276 266	399 398
#682	121	307 315	173 193 197	163 147	321	237 235	287 283	200	268	343	112	202	268	211	203	311	276	399
#683	129	303	173 193	163	321	235	257	203	276	324	130	208	237	215	208	299	266	395
#684	129 121	303 307	173 193	163	321	235 237	257 287	203 200	276 268	324 343	130 112	208 202	237 268	215 211	208 203	299 311	266 276	398 399
#685	123 129	353 303	173 193 197	147 163	323 321	235	266 257	194 203	246 276	337 324	97 130	208	268 237	211 215	210 208	299	272 266	399 398
#686	123 121	295 315	173 193 197	145 147	321	235	296 250	200	246	337 341	130	202	266	211	191	303	258	395
#687	121 123	315 295	173 193 197	147 163	321	235 237	250 287	200	246 268	341 343	130 112	202	266 268	211	191 203	303 311	258 276	395 399
#688	121 123	307 295	173 193	163 145	321	237 235	257 300	203 200	276 246	324 337	130	208	237	215	208	299	266	398
#689	121 129	315 303	173 193 197	147 163	321	235	250 257	200 203	246 276	341 324	130	202 208	266 237	211 215	191 208	303 299	258 266	395 398
#690	121 129	315 303	173 193 197	147 163	321	235	250 257	200 203	246 276	341 324	130	202 208	266 237	211 215	191 208	303 299	258 266	395 398
#691	121 129	315 303	173 193 197	147 163	321	235	250 257	200 203	246 276	341 324	130	202 208	266 237	211 215	191 208	303 299	258 266	395 398
#692	121	307	173 193	163	321	237	287	200	268	343	112 130	202 208	268 237	211 215	203 208	311 299	276 266	399 398
#693	129 121	303 315	173 193 197	163 147	321	235	257 250	203	276	324	130 97	208	237 268	215 211	208 210	299	266 272	398 399
#694	123 121	295 315	173 193 213	145 153	321	235	296 283	200 206	246	337 341	130 110	202 205	266	211 204	191 206	303 299	258 268	395 398
#695	129 123	303 295	173 193	163 145	321	235	257 300	203 200	276 246	324 337	97 143	208 206	268 272	211 217	210	299 303	272 256	399
#696	123 121	295 311	173 193 213	145 153	321	235	296 287	200	246 268	337 343	143 112	206 202	272 268	217 211	203	303 311	256 276	399
#697	123 121	353 307	173 193 197	147 163	323 321	235 237	266 287	194 200	246 268	337 343	97 112	208 202	268	211	210 203	299 311	272 276	399
#698	123 121	295 311	173 193 213	145 153	321	235	296 287	200	246 268	337 343	143 112	206 202	272 268	217 211	203	303 311	256 276	399
#699	123	295 357	173 193 197	145 147	321 323	235	292 266	200 194	246	337	143 97	206 208	272 268	217 211	210	303 299	256 272	399
#700	123 121	295 315	173 193 197	145 147	321	235	296 250	200	246	337 341	143 130	206 202	272 266	217 211	191	303	256 258	399 395
#701	123 121	295 307	173 193	145 163	321	235 237	303 287	200	246 268	337 343	143 112	206 202	272 268	217 211	203	303 311	256 276	399
#702	123 121	295 303	173 193	145 163	321	235 237	296 287	200	246 268	337 343	143 112	206 202	272 268	217 211	203	303 311	256 276	399
#703	121	315 311	173 193 197	147 163	321	235 237	250 287	200	246 268	341 343	130	202	266	211	191	303	258	395
#704	123 121	295 307	173 193	145 163	321	235 237	296	200	246 268	337 343	143 112	206 202	272 268	217 211	203	303 311	256 276	399
#705	129	303	173 193	163	321	235	257	203	276	324	143 130	206 208	272 237	217 215	208	303 299	256 266	399 398
#706	121	307	173 193	163	321	237	292 283	200	268	343	112	202	268	211	203	303 311	256 276	399
#707	121 129	315 303	173 193 197	147 163	321	235	250 257	200 203	246 276	341 324	130	202 208	266 237	211 215	191 208	303 299	258 266	395 398
#708	121	315 307	173 193 197	147 163	321	235 237	250 287	200	246 268	341 343	130 112	202	266 268	211	191 203	303 311	258 276	395 399
#709	123 121	295 307	173 193 213	145 153	321	235	292 287	200 206	246	337 341	143 110	206 205	272 266	217 204	206	303 299	256 268	399 398
#710	129 123	303 353	173 193 197	145 147	321 323	235	300 266	200 194	246	337	143 97	206 208	272 268	217 211	210	303 299	256 272	399
#711	121	315 307	173 193 197	147 163	321	235 237	250 292	200	246 268	341 343	130 112	202	266 268	211	191 203	303 311	258 276	395 399
#712	121 129	315 303	173 193 197	147 163	321	235	250 257	200 203	246 276	341 324	130	202 208	266 237	211 215	191 208	303 299	258 266	395 398
#713	121 123	311 295	173 193 213	153 145	321	235	287 292	206 200	246	341 337	110	205	266	204	206	299	268	398
#714	129 121	303 311	173 193 213	163 153	321	235	257 287	203	276	324	130	208	237	215	208	299	266	398
#715	129 121	303 315	173 193 197	163 147	321	235	257 250	203 200	276 246	324 341	130	208 202	237 266	215 211	208 191	299 303	266 258	398 395
#716	129 123	303 295	173 193	163 145	321	235	257 300	203 200	276 246	324 337	130 143	208 206	237 272	215 217	208	299 303	266 256	398 399
#717	129 121	303 311	173 193	163	321	235 237	261 287	203 200	276 268	324 343	130	208 202	237 266	215 211	208 191	299 303	266 258	398 395
#718	123 121	295 315	173 193 197	145 147	321	235	296 250	200	246	337 341	143 130	206 202	272 266	217 211	191	303	256 258	399 395
#719	129	303	173 193	163	321	235	257	200	246	337	112	202	268	211	203	311	276	399
#720	121	319 307	173 193 197	147 163	321	235 237	250 296	200	246	341 337	130 143	202 206	266 272	211 217	191	303	258 256	395 399
#721	129 121	303 315	173 193 197	163 147	321	235	257 250	203 200	276 246	324 341	130	208 202	237 266	215 211	208 191	299 303	266 258	398 395
#722	129 121	303 315	173 193 197	163 147	321	235	257 250	203 200	276 246	324 341	130	208 202	237 266	215 211	208 191	299 303	266 258	398 395
#723	123	295	173 193	145	321	235	292 296	200	246	337	130 143	208 206	237 272	215 217	208	299 303	266 256	398 399
#724	121 129	311 303	173 193 213	153 163	321	235	283 257	206 203	246 276	341 324	110 130	205 208	266 237	204 215	206 208	299	268 266	398
#725	121 129	315 303	173 193 197	147 163	321	235	250 257	200 203	246 276	341 324	130	202 208	266 237	211 215	191 208	303 299	258 266	395 398
#726	121 123	315 295	173 193 197	147 145	321	235	250 292	200	246	337	143	206	272	217	208	299 303	266 256	398 399
#727	121 123	315 353	173 193 197	147	321 323	235	287 266	200 194	268 246	343 337	112 97	202 208	268	211	203 210	311 299	276 272	399
#728	129	303	173 193	163	321	235	257	203	276	324	130	208	237	215	208	299	266	398
#729	123 129	295 303	173 193	145 163	321	235	296 257	200 203	246 276	337 324	143 130	206 208	272 237	217 215	208	303 299	256 266	399 398
#730	123 129	353 303	173 193 197	147 145	323 321	235	266 292	194 200	246	337	97 143	208 206	268 272	211 217	210	299 303	272 256	399
#731	123 129	295 303	173 193	145 163	321	235	292 257	200 203	246 276	337 324	130	208	237	215	208	299	266	398
#732	129 121	303 307	173 193 213	163 153	321	235	257 287	203 206	276 246	324 341	130 110	208 205	237 266	215 204	208 206	299	266 268	398
#733	121 129	315 303	173 193 197	147 163	321	235	250 257	203	276	324	130	208	237	215	208	299	266	398
#734	123	295	173 193	163	321	237 235	287 257	200 203	246 276	341 324	130	202 208	266 237	211 215	191 208	303 299	258 266	395 398
#735	123	295 353	173 193 197	145 147	321 323	235	292 266	200 194	246	337	143 97	206 202	272 268	217 211	208 203	299 311	266 276	398 399
#736	129 121	303 311	173 193 213	163 153	321	235	257 287	203 206	276 246	324 341	130 110	208 205	237 266	215 204	208 206	299	266 268	398
#737	121	319 311	173 193 197 213	147 153	321	235	250 287	200 206	246	341	130 110	202 205	266	211 204	191 206	303 299	258 268	395 398
#738	129	303	173 193	163	321	235	261 257	203	276	324	130	208	237	215	208	299	266	398
#739	121 123	307 353	173 193 197	163 147	321 323	237 235	292 266	200 194	268 246	343 337	112 97	202 208	268	211	203 210	311 299	272	399
#740	123 129	295 303	173 193	145 163	321	235	287 257	200 203	246 276	341 324	130	202 208	266 237	211 215	191 208	303 299	258 266	395 398
#741	129 121	303 311	173 193	163	321	235 237	257 292	203 200	276 268	324 343	130 112	208 202	237 268	215 211	208 203	299 311	266 276	398 399
#742	129 121	303	173 193	163	321	235 237	257 287	203 200	276 268	324 343	130 112	208 202	237 268	215 211	208 203	299 311	266 276	398 399
#743	129 121	303 315	173 193 197	163 147	321	235	257 250	203 200	276 246	324 341	130	208 202	237 266	215 211	208 191	299 303	266 258	398 395
#744	121 123	315 353	173 193 197	147	321 323	235	250 266	200 194	246	341 337	130 143	202 206	266 272	211 217	191	303	258 256	395 399
#745	121 129	315 303	173 193 197	147 163	321	235	250 257	200 203	246 276	341 324	143 130	206 208	272 237	217 215	208	303 299	256 266	399 398
#746	123 129	295 303	173 193	145 163	321	235	296 257	200 203	246 276	337 324	143 130	206 208	272 237	217 215	208	303 299	256 266	399 398
#747	123 129	295 303	173 193	145 163	321	235	296 300	200	246	337	143	206	272	217	194	303	256	399
#748	129	303	173 193	163	321	235	257	203	276	324	130	208	237	215	208	299	266	398
#749	121 123	311 353	173 197	153 147	321 323	235	287 266	206 194	246	341 337	110 97	205 208	266 268	204 211	206 210	299	268 272	398 399
#750	123 129	295 303	173 193	145 163	321	235	296 257	200 203	246 276	337 324	143 130	206 208	272 237	217 215	208	303 299	256 266	399 398
